# Supplementary material for: Physical fitness status and influencing factors among college students aged 19 ~ 22 in Shandong province, China: a cross-sectional study
Source: BMC Public Health. 2025 Jun 5;25:2105. doi: 10.1186/s12889-025-22350-x (PMC12139287; doi:10.1186/s12889-025-22350-x)
Supplement: Supplementary file 2 — Supplementary Material 2 [file 12889_2025_22350_MOESM2_ESM.xlsx]

## Sheet: Sheet1
Supplementary Table 2 Characteristics of questionnaire
Physical fitness test scores	Gender	Age	Household registration	Family annual income (yuan)	Paternal education level	Maternal education level	Whether parents like physical exercise	Whether parents support your participation in physical exercise	Number of physical exercise sessions per week (count)	Duration of each physical exercise session (hour)	Intensity of physical exercise	Sleep duration per day (hour)	Screen duration per day (hour)	Times of smoking per week	Times of drinking per week	Times of breakfast intake per week	Times of meat intake per week	Times of vegetable intake per week	Times of fruit intake per week	Times of eggs intake per week	Times of milk intake per week	Times of fast food consumption per week
0	1	22	1	4	2	3	3	1	3	2	3	2	3	1	1	4	2	3	2	2	3	1
0	0	20	0	2	1	1	2	1	2	2	2	2	2	1	1	4	1	3	1	2	2	1
0	0	21	0	3	1	1	2	1	2	1	2	2	3	1	2	4	1	3	1	1	3	1
0	0	22	0	1	2	2	2	1	2	2	2	2	2	3	1	4	1	3	2	2	2	1
0	0	19	0	2	3	2	2	1	2	3	2	2	2	1	1	4	1	3	2	3	2	3
0	0	20	0	2	2	3	2	1	2	1	2	2	2	1	2	4	1	3	2	2	2	1
0	0	19	0	1	3	2	2	1	1	2	2	2	2	1	1	3	1	2	2	2	1	1
0	0	20	1	2	3	3	2	1	2	2	2	3	2	1	1	4	3	3	3	2	2	1
0	1	20	1	2	3	3	2	1	2	1	2	3	2	1	1	4	3	3	2	2	1	1
0	1	22	0	4	2	2	2	1	3	2	3	2	3	2	2	4	1	3	2	2	3	1
0	1	22	1	1	2	2	2	1	2	2	2	2	2	1	1	3	1	2	2	2	2	1
0	0	22	1	2	3	3	2	1	2	2	2	2	3	2	2	4	2	3	2	3	3	2
0	1	21	1	3	3	3	2	1	2	2	2	2	1	2	2	4	2	3	2	3	3	2
0	1	20	1	2	3	3	2	1	2	2	2	3	2	1	1	4	2	3	3	2	2	1
0	0	19	0	1	1	1	2	1	1	1	2	2	2	1	1	3	1	2	1	2	2	1
0	1	19	1	1	3	1	2	1	1	3	2	3	2	1	1	4	1	2	3	2	2	1
0	0	21	1	3	3	3	1	1	3	2	2	3	1	1	2	4	3	3	3	3	3	2
0	1	22	1	4	2	2	2	1	2	2	3	2	1	1	1	4	1	3	2	2	3	1
0	1	20	1	3	2	2	2	1	2	2	2	2	2	1	2	4	1	3	1	2	3	1
0	1	21	1	2	3	3	2	1	2	2	2	3	1	1	2	4	3	3	3	2	1	1
0	1	19	1	1	3	3	1	1	2	2	2	2	2	1	1	4	3	2	3	2	2	1
0	0	19	1	1	3	3	2	1	2	2	2	2	2	1	1	4	1	2	2	3	2	2
0	1	19	1	1	3	3	2	1	3	2	2	3	2	1	1	3	3	2	3	2	1	1
0	0	19	1	2	3	3	2	1	2	2	2	3	2	1	1	4	2	3	3	3	2	1
0	0	21	1	3	3	3	2	1	2	2	2	3	3	1	2	4	3	3	3	3	3	2
0	1	21	1	3	3	1	2	1	2	2	2	3	3	1	2	4	1	3	1	3	3	2
0	0	19	1	1	3	3	2	1	2	2	2	2	2	1	1	4	3	2	2	2	1	1
0	0	20	1	2	3	3	2	1	2	2	2	3	2	1	1	4	3	3	3	3	2	1
0	0	19	1	1	3	3	2	1	2	1	2	3	2	1	1	4	2	2	2	1	2	1
0	1	20	1	2	1	1	2	1	2	3	2	3	2	1	2	4	1	3	1	1	2	1
0	1	20	1	2	3	1	2	1	2	2	2	2	2	1	2	4	1	3	3	2	3	1
0	0	20	1	2	3	3	2	1	2	1	2	3	2	1	1	4	2	3	3	3	1	1
0	1	19	1	1	2	2	2	1	2	2	1	3	1	1	1	1	1	1	2	2	1	1
0	0	22	1	1	2	3	2	0	1	3	1	2	1	1	2	4	1	1	2	3	1	1
0	1	21	1	3	2	2	2	1	2	2	2	2	3	1	2	4	1	3	2	2	2	1
0	0	21	1	3	3	3	2	1	2	2	2	3	1	2	2	4	3	3	3	2	3	2
0	0	20	1	2	3	3	2	1	2	2	2	3	1	1	1	4	3	3	3	2	2	1
0	1	21	1	4	3	3	2	1	3	2	2	1	3	2	1	4	3	3	2	2	3	1
0	1	20	1	2	3	1	2	1	2	2	2	3	2	1	1	4	1	3	1	2	2	1
0	0	21	1	3	3	3	2	1	3	2	2	3	1	1	2	4	2	3	2	3	3	1
0	1	20	1	2	2	2	2	1	2	2	2	2	2	1	1	4	1	3	3	2	2	1
0	1	19	1	1	3	3	2	1	2	1	2	2	2	1	1	4	2	2	3	3	2	1
0	0	20	1	2	3	3	2	1	2	2	2	2	2	1	1	4	3	3	3	3	2	2
0	0	22	1	2	3	3	2	1	2	2	2	2	1	1	2	4	2	3	2	3	3	1
0	1	19	1	1	3	3	2	1	2	2	2	3	2	1	1	4	2	2	2	2	2	1
0	1	19	1	2	3	3	2	1	2	3	2	3	2	1	1	4	3	3	2	3	3	3
0	1	20	1	2	2	2	2	1	2	2	2	2	2	1	1	4	1	3	2	2	2	1
0	1	20	1	2	3	3	2	1	2	2	2	3	2	1	1	4	3	3	2	2	2	1
0	0	19	1	2	3	3	2	1	2	2	2	3	2	1	1	4	2	3	3	2	2	1
0	0	22	1	2	3	3	2	1	2	2	2	2	1	3	1	4	1	3	2	2	2	1
0	0	19	1	1	3	1	2	1	2	2	1	2	1	1	1	2	1	1	1	2	1	3
0	1	19	1	1	2	2	2	1	2	3	2	2	2	1	1	3	1	2	2	3	2	1
0	1	21	1	3	3	3	2	1	2	2	2	2	1	2	2	4	2	3	3	3	3	1
0	0	19	1	3	2	2	2	0	2	2	2	3	2	1	1	4	1	3	2	3	1	1
0	0	19	1	1	3	3	3	1	2	2	2	3	2	1	1	4	3	3	3	2	2	1
0	0	20	1	2	3	3	2	1	2	2	2	3	2	1	2	4	2	3	2	2	1	1
0	0	20	1	4	3	3	3	1	2	1	3	3	1	1	2	4	2	3	3	2	3	1
0	0	19	1	1	3	3	3	0	2	2	2	2	2	1	1	3	3	2	2	2	3	1
0	0	20	0	2	3	1	2	1	2	2	2	2	2	1	1	4	1	3	1	2	3	2
0	1	22	1	1	1	1	2	1	2	3	1	1	1	1	2	4	1	1	3	3	1	1
0	1	19	1	1	3	3	2	1	1	2	1	3	1	1	1	2	3	1	2	3	1	2
0	0	19	1	1	3	2	2	1	2	1	2	3	2	1	1	4	1	2	3	3	2	1
0	1	19	1	1	1	1	2	1	1	2	2	2	2	1	1	2	1	2	1	2	1	1
0	0	22	1	1	2	2	2	1	2	2	2	2	2	1	1	4	1	2	2	3	2	1
0	0	21	1	4	2	3	2	1	3	1	2	2	1	3	1	4	1	3	2	2	3	1
0	1	21	1	2	3	3	2	1	2	3	2	2	1	1	2	4	2	3	3	3	2	1
0	1	20	1	3	3	3	2	1	2	2	2	3	2	1	2	4	2	3	2	3	1	1
0	0	20	1	2	3	1	2	1	2	3	2	1	2	1	2	4	1	3	1	3	2	1
0	1	19	1	1	3	1	2	1	1	2	1	3	1	1	1	4	1	1	3	2	1	1
0	0	22	1	1	1	1	2	1	2	2	2	1	2	2	1	2	1	2	1	2	1	1
0	1	21	1	3	3	3	2	1	2	1	2	2	3	2	2	4	3	3	2	3	3	3
0	1	20	1	2	2	2	2	1	2	2	2	3	2	1	1	4	1	3	2	2	2	2
0	1	20	1	2	3	3	2	1	2	3	2	2	2	1	2	4	3	3	2	3	2	1
0	0	20	1	2	3	3	2	1	2	2	2	3	2	1	1	4	3	3	3	2	2	1
0	0	21	1	2	3	3	2	1	2	3	2	2	2	1	1	4	3	3	3	3	3	3
0	0	21	1	4	3	2	2	1	2	2	2	2	1	1	1	4	1	3	2	2	3	1
0	1	20	1	2	3	3	2	1	2	2	2	2	2	1	1	4	3	3	3	2	1	1
0	1	19	1	1	1	1	3	1	2	2	2	2	2	1	1	4	1	3	1	2	1	1
0	0	20	1	2	3	3	2	1	2	2	2	3	2	1	1	4	3	3	2	3	2	2
0	1	19	1	1	3	3	2	1	1	2	2	3	2	1	1	3	3	2	3	3	2	2
0	0	22	1	4	3	1	3	1	3	2	1	3	1	1	1	4	1	3	3	3	3	1
0	0	20	1	3	2	3	2	1	2	3	2	3	2	1	1	4	1	3	2	3	2	1
0	0	21	1	3	3	3	2	1	2	2	2	3	3	2	2	4	3	3	3	3	3	1
0	1	19	1	1	3	3	2	1	2	2	1	3	1	1	1	4	3	1	3	2	1	1
0	0	20	1	2	1	1	2	1	2	1	2	2	2	1	1	4	1	3	1	2	2	1
0	1	22	1	3	1	1	2	1	2	2	2	3	1	2	1	4	1	3	1	2	3	1
0	1	20	1	2	2	2	2	1	2	2	2	1	2	1	2	4	1	3	1	2	1	1
0	1	21	1	4	3	3	2	1	2	3	2	3	1	1	2	4	3	3	3	3	3	1
0	0	19	1	2	3	3	3	1	2	2	2	2	2	1	1	4	3	3	3	3	2	2
0	1	19	1	1	1	1	3	1	2	2	2	2	2	1	1	4	1	2	1	3	2	2
0	1	20	1	2	3	3	2	1	2	2	2	2	2	1	2	4	3	3	3	3	3	2
0	1	19	1	1	3	3	3	1	3	2	2	3	2	1	1	4	2	2	3	3	1	1
0	1	21	1	3	3	3	2	1	3	3	2	3	1	1	2	4	2	3	3	3	3	1
0	0	19	1	1	3	3	2	1	1	2	2	3	2	1	1	2	2	2	2	3	1	2
0	0	20	1	3	3	3	2	1	2	2	2	3	2	1	1	4	3	3	3	2	2	1
0	0	19	1	1	3	3	2	1	2	3	2	3	2	1	1	4	3	3	3	3	1	1
0	0	20	1	2	2	2	2	1	2	2	2	2	2	1	1	4	1	3	2	3	1	1
0	0	20	1	2	3	3	2	1	2	2	2	3	2	1	1	4	3	3	3	3	2	2
0	0	22	1	4	3	1	3	1	2	3	1	2	3	1	1	4	1	3	1	2	3	1
0	0	21	1	4	2	2	3	1	2	1	2	2	1	1	2	4	1	3	2	3	3	1
0	0	19	1	1	3	3	3	0	2	2	2	3	2	1	1	4	3	2	3	3	3	2
0	0	22	0	2	1	1	3	1	2	3	2	2	2	1	1	4	1	3	1	3	2	1
0	0	20	1	2	3	3	2	1	2	2	2	2	2	1	2	4	3	3	2	2	2	1
0	0	20	1	2	3	3	2	1	2	2	2	2	2	1	1	4	2	3	2	3	2	2
0	0	21	1	2	3	1	2	1	2	2	2	2	1	1	2	4	1	3	1	3	2	1
0	1	19	1	1	3	3	2	1	2	2	2	3	2	2	1	2	3	2	3	3	1	1
0	0	19	1	1	3	3	2	1	2	2	2	2	2	1	1	4	3	2	3	2	1	1
0	0	19	1	1	3	3	2	1	2	2	2	3	2	1	1	4	3	2	3	2	1	2
0	1	20	1	3	1	1	2	1	2	3	2	2	2	1	1	4	1	3	1	3	2	1
0	0	20	1	2	2	2	2	1	2	2	2	2	2	1	1	4	1	3	2	2	2	1
0	1	19	1	1	3	3	3	1	1	2	2	3	2	1	1	2	2	2	3	3	1	2
0	0	19	0	1	3	1	3	1	1	2	2	2	2	1	1	4	1	2	1	3	2	2
0	0	19	1	1	2	3	2	1	2	2	2	2	2	1	1	4	1	2	2	2	1	2
0	0	19	1	1	3	3	2	1	3	3	2	3	2	1	1	3	3	2	3	2	2	1
0	1	19	1	1	3	3	3	1	1	2	1	2	1	1	1	1	3	1	3	3	1	2
0	1	20	1	2	2	2	2	1	2	3	2	2	2	1	2	4	1	3	1	3	2	2
0	1	19	1	1	3	2	2	1	2	2	2	2	2	1	1	4	1	2	2	3	2	2
0	1	19	1	1	1	1	2	1	2	3	2	2	2	1	1	3	1	2	1	3	2	1
0	1	21	1	3	3	3	3	1	3	2	2	2	1	1	2	4	3	3	2	3	3	1
0	1	19	1	1	3	3	2	1	2	2	2	2	2	1	1	4	2	2	2	3	2	2
0	1	21	1	2	2	2	2	1	2	2	2	2	1	2	2	4	1	3	2	3	2	2
0	1	20	1	2	2	3	2	1	2	1	2	2	2	1	1	4	1	3	2	3	2	1
0	0	21	1	1	3	3	1	1	2	3	2	3	2	1	1	3	2	2	3	3	2	1
0	0	20	1	2	3	3	2	1	2	2	2	2	2	1	2	4	2	3	2	3	2	1
0	1	20	1	2	3	3	2	1	2	1	2	2	2	1	1	4	2	3	2	1	2	1
0	1	19	1	1	2	2	3	1	2	2	2	2	2	1	1	3	1	2	2	2	1	1
0	0	19	1	1	2	2	3	1	3	2	2	2	2	1	1	3	1	2	3	3	2	2
0	1	19	1	2	3	3	2	1	2	3	2	2	2	2	1	4	3	3	3	3	2	1
0	1	21	1	4	2	2	2	1	2	3	2	2	1	2	2	4	1	3	2	3	3	1
0	1	19	1	1	3	3	2	1	2	2	2	3	2	1	1	4	3	2	3	3	1	2
0	1	22	1	4	3	3	3	1	3	3	1	3	1	2	1	4	3	3	3	3	3	1
0	0	21	1	3	3	3	3	1	3	2	2	3	3	2	2	4	3	3	3	3	3	1
0	1	21	1	3	3	3	3	1	2	2	2	2	3	2	2	4	2	3	3	2	3	1
0	0	20	1	3	2	3	2	1	2	2	2	2	1	1	1	4	1	3	2	3	3	2
0	0	20	1	2	3	2	3	1	2	2	2	2	2	1	2	4	1	3	2	2	2	2
0	0	20	1	2	2	2	2	1	2	2	2	2	2	1	2	4	1	3	2	2	1	1
0	0	22	1	4	3	3	3	1	2	2	3	3	1	2	1	4	2	3	3	3	3	1
0	1	19	1	1	3	3	3	1	2	1	2	3	2	1	1	3	3	2	3	3	1	1
0	1	20	1	2	3	3	2	1	2	2	2	2	2	2	2	4	3	3	3	2	2	1
0	1	20	1	2	3	3	2	1	2	2	2	3	2	1	2	4	3	3	3	3	2	2
0	1	19	1	1	3	3	3	1	2	2	2	1	2	1	1	3	2	2	2	3	2	2
0	1	19	1	1	3	3	3	1	3	2	1	3	1	1	1	4	3	1	3	3	1	2
0	1	19	1	1	3	3	3	1	3	2	2	3	2	1	1	4	2	2	3	2	2	1
0	0	19	1	1	3	3	1	1	1	3	2	3	2	1	1	3	2	2	2	3	2	1
0	1	21	1	4	2	2	2	1	2	2	2	2	3	2	1	4	1	3	2	2	3	1
0	1	21	1	2	3	3	3	1	2	2	2	3	1	1	2	4	2	3	2	2	2	2
0	1	21	1	3	3	3	3	1	3	2	2	3	1	2	2	4	2	3	3	3	3	1
0	0	19	1	1	3	3	1	1	2	2	2	2	2	1	1	4	2	2	2	2	2	1
0	1	21	1	3	3	3	3	1	3	2	2	2	1	2	2	4	2	3	2	3	3	1
0	0	19	1	1	3	3	2	1	2	2	2	2	2	2	1	2	1	2	2	2	1	1
0	0	21	1	1	3	3	3	1	2	2	2	3	2	1	2	3	2	2	3	3	2	1
0	1	22	1	1	3	3	2	1	2	2	2	3	2	2	1	4	2	3	3	2	2	1
0	0	19	1	1	2	2	3	1	2	2	1	2	1	1	1	1	1	1	2	2	1	1
0	0	20	1	2	3	3	2	1	2	2	2	3	2	1	2	4	3	3	3	2	2	2
0	0	20	1	2	3	3	2	1	2	3	2	3	2	1	1	4	2	3	2	3	2	1
0	1	19	1	1	3	3	1	1	2	2	2	3	2	1	1	4	2	2	2	2	2	1
0	0	21	1	3	2	2	2	1	2	2	2	2	1	2	2	4	1	3	3	3	3	2
0	0	19	1	1	2	3	3	1	3	2	2	2	2	1	1	2	1	2	2	3	1	2
0	0	21	1	3	3	3	3	1	3	2	2	2	1	2	2	4	2	3	2	3	3	2
0	0	19	1	1	3	3	3	1	2	1	2	2	2	1	1	4	2	2	2	3	2	1
0	0	19	1	1	3	3	1	1	2	1	2	2	2	1	1	2	2	2	3	2	1	1
0	0	21	1	3	3	1	2	1	3	2	2	3	1	2	2	4	1	3	1	3	3	2
0	1	19	1	1	3	3	3	1	2	2	1	2	1	1	1	4	2	1	2	3	1	2
0	1	19	1	2	2	2	2	1	2	2	2	2	2	1	1	4	1	3	2	2	2	2
0	0	21	1	2	3	3	2	1	2	2	2	3	3	1	2	4	3	3	3	3	2	1
0	1	20	1	2	3	3	2	1	2	2	2	2	2	2	1	4	2	3	3	3	2	1
0	0	20	1	4	3	1	2	1	2	2	3	1	3	1	1	4	1	3	3	3	3	2
0	0	20	1	2	3	1	2	1	2	2	2	1	2	1	2	4	1	3	1	2	2	1
0	1	22	1	1	2	2	3	1	2	2	2	2	2	1	2	4	1	2	2	2	2	1
0	0	21	1	3	3	3	3	0	3	2	2	3	1	2	2	4	2	3	2	3	3	2
0	0	19	1	1	2	2	3	1	2	2	2	2	2	1	1	4	1	2	2	2	2	1
0	0	20	1	2	3	3	2	1	2	2	2	3	2	1	1	4	2	3	3	3	2	2
0	1	20	1	2	3	3	2	0	2	3	2	3	2	1	1	4	3	3	3	1	2	1
0	0	22	1	4	3	3	3	1	3	2	3	3	1	1	1	4	2	3	3	2	3	1
0	1	20	1	2	3	3	2	1	2	2	2	3	2	2	1	4	2	3	3	2	2	1
0	0	20	1	2	2	3	2	1	2	2	2	2	2	1	1	4	1	3	3	3	2	1
0	0	20	1	2	2	2	2	1	2	2	2	2	2	2	2	4	1	3	2	2	2	1
0	0	22	1	4	3	3	3	1	2	2	3	3	3	2	2	4	3	3	3	2	3	1
0	1	21	0	2	2	2	2	1	2	2	2	2	1	1	2	4	1	3	2	2	2	1
0	0	20	0	2	2	2	2	1	2	2	2	2	2	1	1	4	1	3	2	3	2	2
0	1	21	1	3	3	3	3	1	3	2	2	2	3	2	2	4	2	3	2	2	3	1
0	1	19	1	1	3	3	3	1	3	2	2	1	2	1	1	2	2	2	3	2	1	1
0	0	19	1	1	3	3	3	1	3	2	2	3	2	1	1	4	2	3	2	2	2	1
0	1	21	1	3	3	3	2	1	3	2	2	3	1	1	2	4	3	3	3	2	3	1
0	1	22	1	2	2	2	2	1	2	3	2	2	2	1	1	4	1	3	2	3	2	2
0	1	20	1	2	3	3	2	1	2	2	2	2	2	1	2	4	2	3	2	3	2	2
0	0	21	1	2	2	2	3	1	2	3	2	2	3	1	2	4	1	3	2	3	2	3
0	0	21	1	3	3	3	3	1	2	3	2	2	3	2	2	4	2	3	3	2	3	1
0	1	19	0	2	1	1	2	1	2	3	2	1	2	2	1	4	1	3	3	2	2	1
0	1	20	1	2	2	2	2	1	2	3	2	2	2	1	2	4	1	3	2	3	2	1
0	1	19	0	1	3	1	2	1	1	2	1	1	1	1	1	2	1	1	1	2	1	1
0	0	21	1	2	3	3	2	1	2	2	2	2	3	1	2	4	2	3	2	3	2	2
0	1	20	0	2	2	2	2	1	2	3	2	2	2	1	1	4	1	3	2	3	2	1
0	1	21	0	3	3	1	3	1	3	2	2	2	3	1	2	4	1	3	1	2	3	1
0	1	20	1	2	3	3	2	1	2	3	2	3	2	1	2	4	2	3	3	3	2	3
0	1	19	1	2	3	3	2	1	2	1	2	2	2	2	1	4	2	3	2	2	2	1
0	1	19	1	1	2	2	3	1	3	2	1	1	1	1	1	2	1	1	2	3	1	1
0	1	21	1	3	3	3	2	1	2	2	2	3	3	1	2	4	3	3	3	3	3	2
0	1	20	1	2	2	2	2	1	2	2	2	2	2	1	2	4	1	3	2	2	2	2
0	1	19	1	2	3	3	2	1	2	2	2	2	2	1	1	4	3	3	3	2	2	1
0	0	22	1	2	2	2	2	1	2	2	2	2	2	1	1	4	1	3	2	3	2	1
0	0	21	1	3	2	2	3	1	3	2	2	2	3	2	2	4	1	3	1	2	3	1
0	0	21	1	4	3	3	3	0	3	2	2	2	3	1	2	4	2	3	2	2	3	1
0	0	22	1	1	3	3	2	1	3	3	2	3	2	1	1	3	2	2	2	3	2	1
0	1	21	1	2	3	3	2	1	3	3	2	3	3	1	2	4	2	3	2	3	3	1
0	1	20	0	2	3	1	2	1	2	3	2	3	2	1	2	4	1	3	1	3	2	1
0	0	20	1	2	3	3	2	1	2	2	2	3	2	1	2	4	3	3	3	2	2	1
0	0	19	1	1	3	1	3	1	1	2	2	2	2	1	1	3	1	2	3	2	2	1
0	0	21	1	3	3	3	3	1	2	2	2	3	3	2	2	4	2	3	3	2	3	1
0	0	19	1	1	3	3	1	1	2	2	2	3	2	1	1	4	2	2	2	3	2	2
0	1	19	1	1	3	3	1	1	2	3	2	2	2	1	1	3	2	2	3	2	2	1
0	1	20	1	2	2	2	2	1	2	2	2	2	2	1	1	4	1	3	2	3	2	1
0	0	20	1	2	3	3	2	1	2	1	2	2	2	2	1	4	2	3	3	2	2	1
0	0	19	1	1	3	1	3	1	3	2	2	2	2	1	1	3	1	2	1	3	2	1
0	0	19	1	1	3	3	2	1	2	2	2	3	2	1	1	3	3	2	3	2	2	1
0	0	21	1	3	2	2	2	1	3	2	2	2	3	1	2	4	1	3	2	2	3	1
0	0	19	1	1	3	3	3	1	2	2	2	2	2	1	1	4	2	2	2	3	2	2
0	1	21	1	3	3	1	3	1	3	1	2	2	3	2	2	4	1	3	3	2	3	1
0	0	19	1	1	2	2	1	1	3	2	2	2	2	1	1	3	1	2	2	2	2	1
0	1	19	1	1	2	2	3	1	2	2	2	2	2	1	1	3	1	2	2	2	2	1
0	1	22	0	3	2	2	3	1	2	3	2	1	3	1	3	4	1	3	2	3	3	1
0	0	19	1	1	3	3	1	1	1	3	2	3	2	1	1	3	2	2	3	1	2	1
0	0	20	1	2	3	3	2	1	2	2	2	3	2	1	1	4	3	3	3	3	2	2
0	1	19	0	1	2	2	1	1	2	2	2	2	2	1	1	3	1	2	2	3	2	2
0	0	19	1	2	2	3	2	1	2	3	2	2	2	1	1	4	1	3	2	1	2	1
0	1	20	1	2	3	1	2	1	2	2	2	2	2	1	1	4	1	3	1	2	2	1
0	1	20	1	2	2	2	2	1	2	2	2	2	2	1	1	4	1	3	2	2	2	1
0	0	19	1	1	3	3	3	1	2	2	2	3	2	1	1	3	2	2	2	3	2	2
0	0	20	1	2	3	3	2	1	2	2	2	3	2	1	2	4	2	3	2	2	2	2
0	0	19	1	1	3	3	2	1	3	2	2	3	2	1	1	4	3	2	3	2	1	2
0	0	20	1	2	3	3	2	1	2	2	2	3	2	1	1	4	3	3	3	2	2	1
0	1	19	1	1	2	2	3	1	3	3	1	2	1	1	1	2	1	1	2	1	1	1
0	1	20	1	2	1	1	2	1	2	2	2	2	2	1	1	4	1	3	3	2	2	1
0	1	21	1	2	3	3	3	1	2	2	2	3	3	1	2	4	2	3	2	2	2	1
0	0	19	0	1	2	2	3	1	2	3	2	2	2	1	1	3	1	2	2	3	2	2
0	1	21	1	2	3	3	2	1	2	3	2	3	3	1	1	4	2	3	3	3	2	1
0	1	20	1	2	3	3	2	1	2	3	2	3	2	1	2	4	2	3	3	2	2	1
0	1	21	1	4	3	3	3	1	3	2	2	3	3	2	2	4	2	3	2	2	3	1
0	1	21	1	3	3	3	3	1	3	2	2	3	3	1	2	4	2	3	3	3	3	2
0	1	21	1	3	2	2	3	1	3	2	2	1	3	2	2	4	1	3	2	2	3	1
0	1	19	1	1	2	2	3	1	2	2	2	2	2	1	1	4	1	2	2	2	2	1
0	1	19	1	1	2	1	2	1	2	2	2	1	2	1	1	4	1	2	1	2	2	1
0	1	19	1	1	2	2	2	1	2	2	2	2	2	1	1	3	1	2	2	2	2	1
0	1	20	1	2	3	3	2	1	2	2	2	3	2	1	2	4	2	3	3	2	2	1
0	0	19	1	1	2	2	3	1	3	2	1	2	1	1	1	2	1	1	2	3	1	2
0	1	22	1	1	2	2	3	1	2	2	2	2	2	1	1	3	1	2	2	2	2	1
0	1	21	1	3	1	1	3	1	3	2	2	2	3	1	2	4	1	3	3	2	3	1
0	0	20	1	2	3	3	2	1	2	2	2	2	2	1	2	4	2	3	2	2	2	1
0	0	20	1	2	3	3	2	1	2	2	2	3	2	1	1	4	3	3	3	3	2	2
0	0	20	1	2	3	3	2	1	2	2	2	3	2	1	2	4	2	3	3	3	2	2
0	1	22	1	2	3	3	2	1	2	1	2	3	2	1	1	4	2	3	3	1	2	1
0	0	20	1	2	3	3	3	1	2	3	2	2	2	1	1	4	2	3	2	3	2	1
0	0	20	1	2	2	2	2	1	2	2	2	2	2	1	1	4	1	3	2	2	2	1
0	0	20	1	2	2	2	2	1	2	3	2	2	2	1	1	4	1	3	2	3	2	1
0	0	19	1	1	3	3	3	1	2	2	2	3	2	1	1	3	3	2	3	3	2	2
0	0	20	1	2	2	2	2	1	2	3	2	2	2	1	1	4	1	3	2	3	2	3
0	1	20	1	2	3	3	2	1	2	1	2	3	2	1	1	4	3	3	3	2	2	1
0	1	20	1	2	1	1	2	1	2	2	2	1	2	1	1	4	1	3	1	3	2	2
0	0	22	1	1	2	2	2	1	3	2	2	2	2	1	1	2	1	2	2	2	1	1
0	1	19	1	1	3	3	3	1	1	2	1	3	1	1	1	1	2	1	3	3	1	2
0	0	19	1	1	3	3	3	0	1	2	2	3	2	1	1	3	2	2	3	3	2	2
0	0	19	1	2	3	3	2	1	2	2	2	3	2	1	1	4	3	3	3	2	2	1
0	0	22	1	1	2	2	3	1	1	3	1	2	2	1	1	2	1	2	3	1	1	1
0	1	19	1	2	3	3	2	1	2	2	2	3	2	1	1	4	2	3	3	2	2	1
0	1	21	1	2	3	3	2	0	2	2	2	3	3	1	2	4	2	3	3	2	2	1
0	1	21	1	1	3	3	3	0	3	3	1	3	1	1	1	1	2	1	3	3	1	1
0	1	21	0	3	2	2	3	1	3	2	2	2	3	2	2	4	1	3	2	2	3	2
0	1	19	1	1	2	2	1	1	2	3	2	2	2	1	1	4	1	2	1	3	2	1
0	1	21	1	3	3	3	3	1	2	2	2	3	3	1	2	4	2	3	3	2	3	2
0	0	20	1	2	3	3	3	1	2	2	2	3	2	1	1	4	2	3	3	2	2	1
0	0	20	0	2	2	2	2	1	2	2	2	2	2	1	2	4	1	3	2	2	2	1
0	0	19	1	1	3	3	1	1	1	2	2	3	2	1	1	3	3	2	3	2	2	1
0	0	19	0	1	1	1	2	1	1	2	2	2	2	1	1	3	1	2	1	2	2	1
0	1	19	1	1	3	3	3	1	1	3	2	3	2	1	1	3	3	2	3	3	2	3
0	1	21	1	2	1	1	2	1	3	2	2	2	3	1	2	4	1	3	3	2	3	2
0	1	19	1	1	2	2	3	1	1	2	1	2	1	1	1	2	1	1	2	2	1	1
0	1	20	1	2	3	3	2	1	2	2	2	3	2	1	1	4	2	3	3	2	2	2
0	1	19	0	1	2	2	3	1	1	2	2	2	2	1	1	2	1	2	1	2	1	1
0	0	20	1	2	3	3	2	1	2	3	2	3	2	1	2	4	3	3	3	1	2	1
0	1	20	1	2	3	3	2	1	2	2	2	2	2	1	1	4	2	3	3	3	2	2
0	0	20	1	2	1	1	2	1	2	1	2	2	2	1	1	4	1	3	1	3	2	1
0	1	20	1	2	2	2	2	1	2	3	2	2	2	1	2	4	1	3	2	3	2	1
0	1	19	1	2	3	3	2	1	2	2	2	3	2	1	1	4	3	3	3	2	2	2
0	1	19	1	1	1	1	1	1	2	2	1	2	1	1	1	1	1	1	1	2	1	1
0	0	19	1	1	3	3	3	1	2	3	2	3	2	1	1	4	3	2	3	3	2	2
0	1	20	1	2	3	3	2	1	2	3	2	3	2	1	1	4	3	3	3	1	2	1
0	1	20	1	2	3	3	3	1	2	2	2	3	2	1	1	4	3	3	3	2	2	1
0	1	20	1	2	3	3	2	1	2	2	2	3	2	1	2	4	3	3	3	2	2	1
0	1	20	1	2	3	3	2	1	2	2	2	3	2	1	1	4	2	3	3	2	2	1
0	0	19	1	1	2	2	3	1	2	3	2	2	2	1	1	3	1	2	2	3	2	2
0	0	20	1	2	2	2	2	1	2	2	2	2	2	1	1	4	1	3	1	3	2	2
0	1	20	0	2	1	1	2	1	2	2	2	1	2	1	2	4	1	3	1	3	2	2
0	0	19	0	1	2	2	1	1	2	2	2	2	2	1	1	4	1	2	2	2	2	1
0	0	20	1	2	1	1	2	1	2	2	2	1	2	1	2	4	1	3	3	2	2	1
0	0	19	1	1	3	3	3	1	3	2	1	2	2	1	1	2	2	1	2	2	1	1
0	1	22	1	1	3	3	3	1	3	2	1	3	2	1	1	2	2	2	3	2	1	2
0	1	19	1	1	3	3	1	1	3	1	2	3	2	1	1	3	2	2	3	2	2	1
0	0	20	1	2	3	3	2	1	2	2	2	2	2	1	1	4	2	3	3	2	2	1
0	1	19	0	1	1	1	1	1	1	2	2	2	2	1	1	3	1	2	1	2	1	1
0	1	21	1	2	2	2	2	1	2	2	2	2	3	1	2	4	1	3	2	2	2	1
0	1	20	1	2	3	3	2	1	2	2	2	2	2	1	1	4	2	3	2	2	2	2
0	1	19	1	1	2	3	2	1	2	2	2	2	2	1	1	4	1	3	3	2	2	1
0	1	21	1	2	1	1	2	1	2	3	2	1	3	1	2	4	1	3	1	3	2	3
0	0	19	1	1	3	3	3	1	2	2	2	3	2	1	1	4	2	3	3	2	2	1
0	0	19	1	1	3	3	1	1	3	2	1	3	1	1	1	1	3	1	3	2	1	1
0	0	19	1	1	3	3	1	1	3	3	2	3	2	1	1	3	3	2	3	2	2	1
0	1	19	1	1	3	3	2	1	2	2	2	3	2	1	1	4	2	3	3	2	2	1
0	0	19	1	2	3	3	2	1	2	2	2	3	2	1	1	4	3	3	3	2	2	1
0	0	19	1	1	3	3	1	1	3	2	2	3	2	1	1	3	2	2	3	2	1	1
0	0	21	0	3	1	1	3	1	3	2	2	1	3	2	2	4	1	3	1	2	3	1
0	1	19	1	1	2	2	3	1	2	2	2	2	2	1	1	3	1	2	2	2	2	1
0	1	20	1	2	1	1	2	1	2	2	2	2	2	1	1	4	1	3	3	2	2	1
0	1	20	1	2	3	3	2	1	2	2	2	3	2	1	2	4	3	3	3	2	2	1
0	0	20	0	2	1	1	2	0	2	2	2	1	2	1	2	4	1	3	3	2	2	2
0	0	20	1	2	3	3	2	1	2	2	2	3	2	1	1	4	3	3	3	3	2	2
0	1	20	0	2	2	2	2	1	2	2	2	2	2	1	1	4	1	3	2	2	2	1
0	1	22	0	2	1	1	2	1	2	2	2	2	3	1	2	4	1	3	1	3	2	2
0	0	19	0	1	1	1	1	1	2	2	2	2	2	1	1	4	1	2	1	3	2	2
0	1	20	1	2	3	3	2	1	2	3	2	3	2	1	2	4	3	3	3	3	2	3
0	1	20	0	2	1	1	2	0	2	1	2	1	2	1	2	4	1	3	1	3	2	1
0	1	21	1	2	2	2	3	1	2	3	2	2	2	2	1	4	1	3	3	1	2	1
0	0	21	1	3	2	3	3	1	3	3	2	2	3	1	2	4	1	3	2	2	3	1
0	1	20	1	2	3	3	2	1	2	3	2	3	2	1	1	4	3	3	3	1	2	1
0	1	19	1	1	3	3	3	1	3	3	2	3	2	1	1	3	3	2	3	3	2	3
0	1	20	1	2	2	2	2	1	2	1	2	2	2	1	2	4	1	3	2	3	2	1
0	1	19	1	2	3	3	2	1	2	2	2	3	2	1	1	4	2	3	2	2	2	1
0	1	21	1	2	3	3	2	1	2	2	2	2	3	1	2	4	2	3	2	3	2	2
0	0	21	1	3	1	1	3	1	3	2	2	1	3	2	2	4	1	3	1	2	3	1
0	1	22	1	4	2	2	3	1	3	2	3	2	3	2	1	4	1	3	2	3	3	2
0	0	19	0	1	1	1	1	1	1	1	2	1	2	1	1	3	1	2	1	2	2	1
0	1	21	1	3	3	3	3	1	3	2	2	3	3	2	2	4	3	3	3	2	3	1
0	1	21	0	3	2	2	3	1	3	2	2	2	3	1	2	4	1	3	2	2	3	1
0	0	21	0	2	1	1	3	1	3	2	2	1	3	1	2	4	1	3	1	2	3	1
0	1	22	1	4	3	3	3	1	3	2	3	3	3	1	1	4	2	3	2	2	3	2
0	0	20	1	2	3	3	3	1	2	3	2	3	2	1	2	4	2	3	3	3	2	3
0	1	19	1	1	1	1	3	1	2	3	2	1	2	1	1	3	1	2	1	2	2	1
0	1	21	1	3	3	3	3	1	3	1	2	3	3	2	2	4	2	3	2	2	3	1
0	0	20	1	2	3	3	2	1	2	2	2	3	2	1	1	4	2	3	2	2	2	1
0	0	21	1	3	2	3	3	1	3	2	2	2	3	2	2	4	2	3	2	2	3	1
0	0	20	1	2	3	3	2	1	2	1	2	3	2	1	1	4	3	3	3	2	2	1
0	1	19	1	1	3	3	3	1	2	2	2	3	2	1	1	3	2	2	2	2	2	1
0	0	21	1	4	3	3	3	1	3	2	2	3	3	2	1	4	3	3	3	2	3	1
0	0	20	1	2	3	3	2	1	2	1	2	3	2	1	1	4	2	3	3	3	2	1
0	0	19	1	1	3	3	1	1	2	2	2	3	2	1	1	3	2	2	3	3	2	2
0	0	19	1	1	3	3	1	1	3	2	1	3	1	1	1	2	3	1	3	2	1	1
0	0	19	1	1	2	2	1	1	3	2	1	2	1	1	1	1	1	1	2	2	1	1
0	1	20	1	2	3	3	2	1	2	2	2	3	2	1	1	4	2	3	2	2	2	1
0	0	19	0	1	1	1	3	1	2	2	2	2	2	1	1	3	1	2	1	2	2	1
0	1	20	1	2	3	3	2	1	2	2	2	3	2	1	2	4	3	3	3	2	2	1
0	1	20	0	2	1	1	2	1	2	2	2	1	2	1	1	4	1	3	1	2	2	1
0	1	20	1	2	3	3	2	1	2	2	2	3	2	1	1	4	3	3	3	2	2	1
0	0	19	1	1	3	3	3	1	1	3	2	3	2	1	1	3	3	2	3	1	1	1
0	1	19	0	2	2	2	2	1	2	2	2	2	2	1	1	4	1	3	2	2	2	2
0	1	19	1	1	3	3	1	1	3	2	2	3	2	1	1	3	2	2	3	3	2	2
0	1	20	0	2	1	1	2	1	2	2	2	2	2	1	1	4	1	3	1	2	2	1
0	1	19	0	1	1	1	3	1	1	1	1	2	2	1	1	2	1	1	1	2	1	1
0	1	19	1	1	2	2	1	1	3	1	2	2	2	1	1	2	1	2	2	1	1	1
0	1	19	0	1	1	1	3	1	3	1	1	2	1	1	1	2	1	1	1	3	1	1
0	1	21	1	2	2	2	3	1	3	2	2	2	3	1	2	4	1	3	3	2	3	1
0	1	21	1	3	2	2	3	1	3	2	2	2	3	2	2	4	1	3	3	2	3	1
0	0	20	1	2	3	3	2	1	2	2	2	3	2	1	1	4	2	3	3	2	2	1
0	1	22	0	4	2	2	3	1	3	2	3	2	3	1	1	4	1	3	2	2	3	1
0	0	19	1	1	3	3	1	1	2	2	2	3	2	1	1	3	3	2	3	2	2	1
0	0	20	1	2	3	3	2	1	2	1	2	3	2	1	1	4	3	3	3	1	2	1
0	0	21	0	3	1	1	3	1	3	2	2	2	3	1	2	4	1	3	1	2	3	1
0	0	20	1	2	3	3	2	1	2	1	2	2	2	1	2	4	2	3	2	1	2	1
0	1	19	0	1	1	1	1	1	2	2	2	1	2	1	1	3	1	2	3	2	2	1
0	1	19	1	1	3	3	1	1	2	3	2	3	2	1	1	4	2	2	2	3	2	3
0	1	19	1	2	3	3	2	1	2	2	2	3	2	1	1	4	2	3	3	3	2	2
0	0	20	0	2	2	2	2	1	2	1	2	2	2	1	1	4	1	3	2	3	2	1
0	0	19	1	1	2	2	3	1	3	2	1	2	2	1	1	2	1	1	2	2	1	2
0	1	21	0	3	2	2	3	1	3	2	2	2	3	2	2	4	1	3	3	2	3	1
0	1	19	1	1	3	3	1	1	3	2	2	3	2	1	1	3	3	2	3	2	2	1
0	0	20	0	2	2	2	2	1	2	2	2	2	2	1	2	4	1	3	2	2	2	1
0	1	20	1	2	3	3	2	1	2	1	2	2	2	1	1	4	2	3	2	1	2	1
0	1	19	1	1	3	3	1	1	3	2	2	3	2	1	1	2	3	2	3	2	1	1
0	0	21	1	3	3	3	3	1	3	2	2	3	3	2	2	4	3	3	3	2	3	1
0	0	21	0	3	2	2	3	1	3	3	2	2	3	2	2	4	1	3	2	1	3	1
0	0	22	0	2	1	1	2	1	2	2	2	2	2	1	1	4	1	3	1	2	2	1
0	1	20	1	2	3	3	2	1	2	3	2	3	2	1	2	4	3	3	3	3	2	1
0	1	19	1	1	3	3	1	1	3	2	2	2	2	1	1	3	2	2	2	2	1	1
0	0	19	1	1	3	3	1	1	2	2	2	3	2	1	1	4	3	2	3	2	2	1
0	1	20	1	2	3	3	2	1	2	2	2	3	2	1	1	4	2	3	3	2	2	1
0	0	21	1	3	2	2	3	1	3	2	2	2	3	2	2	4	1	3	3	2	3	1
0	1	19	1	1	3	3	3	1	3	1	2	3	2	1	1	3	3	2	3	3	2	1
0	0	20	0	2	1	1	2	1	2	1	2	2	2	1	1	4	1	3	1	1	2	1
0	0	20	0	2	1	1	2	1	2	2	2	1	2	1	1	4	1	3	1	2	2	2
0	1	21	0	3	1	1	3	1	3	2	2	2	3	1	2	4	1	3	1	3	3	2
0	0	20	1	2	2	2	2	1	2	1	2	2	2	1	2	4	1	3	2	2	2	1
0	1	19	0	1	1	1	1	1	2	1	2	1	2	1	1	3	1	2	1	2	2	1
0	1	19	1	1	2	3	1	1	3	2	2	2	2	1	1	3	2	2	2	2	2	1
0	0	19	0	1	1	1	1	1	2	2	2	1	2	1	1	4	1	2	3	2	2	2
0	0	21	1	2	2	2	2	1	2	3	2	2	3	1	2	4	1	3	2	3	2	1
0	1	20	1	2	3	3	2	1	2	2	2	3	2	1	1	4	3	3	3	2	2	1
0	1	20	1	2	3	3	2	1	2	1	2	3	2	1	2	4	2	3	2	2	2	1
0	0	19	1	1	3	3	1	1	2	2	2	3	2	1	1	4	3	2	3	3	2	2
0	0	19	0	1	1	1	1	1	2	3	2	1	2	1	1	4	1	2	1	1	2	1
0	1	21	1	2	3	3	2	1	2	2	2	3	3	1	2	4	3	3	3	3	2	2
0	0	20	1	2	3	3	2	1	2	2	2	3	2	1	1	4	2	3	3	2	2	1
0	0	19	1	1	3	3	1	1	2	3	2	3	2	1	1	3	3	2	3	3	2	3
0	1	21	1	2	3	3	2	1	2	2	2	2	3	1	2	4	2	3	2	2	2	1
0	1	19	1	1	3	3	1	1	3	2	1	3	1	1	1	2	3	1	3	2	1	1
0	1	19	1	1	3	3	1	1	3	2	1	3	1	1	1	2	2	1	3	2	1	1
0	1	19	1	1	3	3	1	1	3	1	2	2	2	1	1	3	2	2	2	3	2	1
0	1	22	1	2	3	3	2	1	2	3	2	3	3	3	1	4	3	3	3	3	2	2
0	1	20	1	2	3	3	2	1	2	2	2	3	2	1	1	4	3	3	3	2	2	1
0	0	19	0	2	2	2	2	1	2	2	2	2	2	1	1	4	1	3	2	2	2	2
0	0	19	1	1	2	1	1	1	3	1	2	2	2	1	1	2	1	2	1	1	1	1
0	0	19	0	1	1	1	1	1	3	1	2	1	2	1	1	2	1	2	1	1	1	1
0	0	19	1	1	2	2	1	1	3	2	1	2	1	1	1	2	1	1	2	2	1	1
0	0	19	1	1	3	3	1	1	1	1	2	3	2	1	1	2	3	2	3	1	1	1
0	0	19	1	1	3	3	1	1	2	2	2	3	2	1	1	4	3	2	3	2	2	1
0	1	22	1	2	3	3	2	1	2	2	2	3	2	3	1	4	3	3	3	3	2	2
0	0	20	0	2	2	1	2	1	2	2	2	2	2	1	1	4	1	3	3	2	2	1
0	0	19	1	1	3	3	1	1	1	2	1	2	1	1	1	2	2	1	3	2	1	1
0	0	19	1	2	2	2	2	1	2	2	2	2	2	1	1	4	1	3	2	2	2	1
0	1	19	1	2	3	3	2	1	2	3	2	3	2	1	1	4	3	3	3	2	2	1
0	1	20	1	2	2	2	2	1	2	1	2	2	2	1	1	4	1	3	2	2	2	1
0	1	21	1	1	3	3	1	1	3	3	2	3	2	1	1	2	2	2	3	1	1	1
0	1	20	1	2	3	3	2	0	2	3	2	3	2	1	1	4	3	3	3	3	2	1
0	1	19	1	1	3	3	1	1	2	2	2	3	2	1	1	4	3	2	3	2	2	1
0	1	21	1	2	3	3	2	1	2	2	2	3	3	1	2	4	2	3	2	2	2	1
0	1	20	1	2	3	3	2	1	2	2	2	3	2	1	2	4	3	3	3	3	2	2
0	0	19	0	1	2	1	1	1	3	2	2	2	2	1	1	3	1	2	1	2	1	1
0	0	19	1	1	3	3	2	1	2	1	2	3	2	1	1	4	2	3	2	2	2	1
0	0	20	1	2	3	3	2	1	2	3	2	3	2	1	1	4	2	3	3	3	2	3
0	0	20	1	2	3	3	2	1	2	2	2	3	2	1	1	4	2	3	3	2	2	2
0	1	21	0	3	2	2	3	1	3	2	2	2	3	1	2	4	1	3	3	2	3	1
0	1	21	0	3	2	2	3	1	3	2	2	2	3	1	2	4	1	3	1	2	3	1
0	0	22	1	1	3	3	1	1	3	2	1	2	2	1	1	2	2	2	2	3	1	2
0	1	22	0	3	1	1	3	1	3	2	2	2	3	1	1	4	1	3	1	2	3	1
0	0	21	1	3	2	2	3	1	3	1	2	2	3	2	2	4	1	3	2	2	3	1
0	1	22	0	3	2	1	3	1	2	2	2	2	3	1	3	4	1	3	1	2	3	1
0	1	20	0	2	2	2	2	1	2	2	2	2	2	1	1	4	1	3	2	2	2	2
0	0	19	0	1	1	1	1	1	2	2	2	1	2	1	1	3	1	2	1	2	2	1
0	0	20	1	2	3	3	2	1	2	2	2	3	2	1	1	4	2	3	2	2	2	1
0	1	19	1	1	3	3	1	1	3	2	2	3	2	1	1	2	2	2	2	2	1	1
0	0	20	1	2	3	3	2	1	2	1	2	3	2	1	1	4	2	3	3	1	2	1
0	1	19	1	1	3	3	1	1	2	2	2	3	2	1	1	4	2	2	2	2	2	1
0	1	22	0	4	1	1	3	1	3	2	3	1	3	2	1	4	1	3	1	2	3	1
0	1	19	1	1	3	3	1	1	1	2	2	3	2	1	1	3	2	2	3	2	1	1
0	1	20	0	2	1	1	2	1	2	2	2	2	2	1	1	4	1	3	1	2	2	1
0	0	22	1	4	3	3	3	1	3	2	3	2	3	2	1	4	2	3	3	2	3	1
0	0	20	1	2	1	1	2	0	2	2	2	2	2	1	1	4	1	3	1	2	2	1
0	0	20	1	2	3	3	2	1	2	2	2	3	2	1	1	4	2	3	2	2	2	1
0	1	21	1	4	3	3	3	1	3	1	2	3	3	2	3	4	2	3	2	1	3	1
0	1	19	1	1	2	2	1	1	3	2	2	2	2	1	1	3	1	2	2	3	2	2
0	0	19	1	1	1	1	1	1	3	2	2	2	2	1	1	2	1	2	1	2	1	2
0	1	20	1	2	3	3	2	1	2	2	2	3	2	1	1	4	2	3	3	2	2	1
0	0	19	1	1	3	3	1	1	3	1	1	3	1	1	1	1	2	1	3	1	1	1
0	1	21	0	4	2	2	3	1	3	2	2	2	3	2	3	4	1	3	2	3	3	2
0	0	19	1	1	2	2	1	1	1	1	1	2	2	1	1	2	1	1	2	1	1	1
0	0	22	1	2	3	3	2	1	2	2	2	3	3	1	1	4	2	3	3	2	2	1
0	0	19	1	1	2	2	1	0	3	2	2	2	2	1	1	3	1	2	2	3	2	2
0	1	20	1	2	3	3	2	1	2	1	2	3	2	1	2	4	2	3	3	1	2	1
0	1	21	1	3	3	3	3	1	3	1	2	3	3	2	2	4	3	3	3	1	3	1
0	1	20	0	2	1	1	2	1	2	2	2	2	2	1	2	4	1	3	1	3	2	2
0	1	19	1	1	2	2	1	1	2	3	2	2	2	1	1	4	1	2	2	3	2	1
0	0	21	1	3	3	3	3	1	3	2	2	3	3	2	2	4	3	3	3	2	3	1
0	1	20	1	2	3	3	2	1	2	2	2	3	2	1	2	4	2	3	2	2	2	1
0	0	19	1	1	3	3	1	1	1	2	1	3	1	1	1	2	3	1	3	3	1	2
0	0	20	0	2	2	2	2	1	2	1	2	2	2	1	2	4	1	3	2	1	2	1
0	1	21	1	4	3	3	3	1	3	2	3	3	3	2	1	4	2	3	3	2	3	1
0	1	19	1	1	1	1	1	1	3	2	2	2	2	1	1	3	1	2	1	2	2	1
0	0	21	1	2	3	3	2	1	2	1	2	3	3	1	2	4	2	3	3	2	2	1
0	1	20	1	2	3	3	2	1	2	1	2	2	2	1	2	4	2	3	2	1	2	1
0	1	19	1	1	1	1	1	1	3	3	1	1	1	1	1	1	1	1	1	3	1	3
0	1	20	1	2	2	2	2	1	2	1	2	2	2	1	2	4	1	3	2	2	2	1
0	1	21	0	2	2	2	2	1	2	2	2	2	3	1	2	4	1	3	2	3	2	2
0	1	20	1	2	3	3	2	0	2	2	2	2	2	1	2	4	2	3	2	2	2	2
0	0	20	1	2	3	3	2	0	2	2	2	2	2	1	2	4	2	3	2	2	2	1
0	1	20	1	2	2	2	2	1	2	2	2	2	2	1	1	4	1	3	2	3	2	2
0	1	19	0	1	1	1	1	1	2	2	2	2	2	1	1	3	1	2	1	2	2	1
0	1	20	1	2	3	3	2	1	2	2	2	3	2	1	2	4	3	3	3	2	2	2
0	1	19	1	1	3	3	1	1	2	2	2	3	2	1	1	4	2	2	2	2	2	1
0	0	20	1	2	3	3	2	1	2	2	2	3	2	1	1	4	2	3	3	2	2	1
0	0	20	1	2	3	3	2	1	2	2	2	3	2	1	2	4	2	3	3	2	2	1
0	1	19	1	1	2	2	1	0	2	2	2	2	2	1	1	4	1	2	2	2	2	1
0	0	20	1	2	3	3	2	1	2	2	2	2	2	1	1	4	2	3	2	2	2	1
0	1	20	1	2	2	2	2	1	2	2	2	2	2	1	1	4	1	3	2	2	2	1
0	1	19	1	1	3	3	1	1	3	2	1	2	1	1	1	2	2	1	2	2	1	1
0	1	20	0	2	1	1	2	1	2	3	2	1	2	1	2	4	1	3	1	3	2	3
0	0	20	1	2	2	3	2	1	2	2	2	2	2	1	1	4	2	3	2	2	2	1
0	0	19	1	1	3	3	1	0	1	2	1	2	1	1	1	1	2	1	2	2	1	1
0	0	20	1	2	3	3	2	1	2	2	2	3	2	1	2	4	2	3	3	2	2	1
0	1	21	1	2	3	3	2	1	2	2	2	3	3	1	2	4	2	3	2	2	2	1
0	0	22	1	4	3	3	3	1	3	2	3	3	3	2	1	4	2	3	2	2	3	1
0	1	21	1	2	3	3	2	1	2	2	2	3	3	1	2	4	2	3	3	2	2	1
0	1	19	1	1	3	3	1	1	1	1	2	3	2	1	1	3	3	2	3	2	1	1
0	1	21	1	3	3	3	3	1	3	2	2	2	3	2	2	4	2	3	2	2	3	1
0	0	19	1	1	3	3	1	0	1	2	1	3	1	1	1	1	3	1	3	2	1	1
0	0	21	0	3	1	1	3	1	3	2	2	1	3	2	2	4	1	3	1	3	3	2
0	1	19	1	1	2	2	1	1	3	2	2	2	2	1	1	3	1	2	2	2	2	1
0	1	19	0	1	1	1	1	1	3	2	1	1	1	1	1	2	1	1	1	2	1	2
0	0	19	0	1	2	2	1	1	1	2	2	2	2	1	1	2	1	2	2	2	1	1
0	1	20	1	2	2	2	2	1	2	2	2	2	2	1	1	4	1	3	2	2	2	1
0	0	19	1	1	2	2	1	1	2	2	2	2	2	1	1	3	1	2	2	2	2	1
0	1	20	1	2	3	3	2	1	2	1	2	3	2	1	2	4	2	3	3	1	2	1
0	0	22	0	3	1	1	3	1	3	3	2	2	3	1	1	4	1	3	1	3	3	3
0	0	20	0	2	2	2	2	1	2	2	2	2	2	1	1	4	1	3	2	2	2	2
0	0	19	0	1	2	2	1	1	2	1	2	2	2	1	1	4	1	2	2	1	2	1
0	0	19	0	2	2	2	2	1	2	2	2	2	2	1	1	4	1	3	2	2	2	1
0	0	20	1	2	3	3	2	1	2	3	2	3	2	1	1	4	2	3	2	3	2	3
0	1	20	1	2	3	3	2	1	2	2	2	2	2	1	1	4	2	3	2	2	2	1
0	0	19	0	1	2	2	1	1	3	1	2	2	2	1	1	2	1	2	2	2	1	1
0	1	20	0	2	1	1	2	1	2	2	2	2	2	1	1	4	1	3	1	3	2	2
0	1	20	0	2	1	1	2	1	2	2	2	1	2	1	1	4	1	3	1	2	2	1
0	1	22	0	4	1	1	3	1	3	2	3	1	3	2	3	4	1	3	1	2	3	1
0	0	22	1	4	3	3	3	1	3	3	2	3	3	3	1	4	2	3	3	3	3	3
0	0	19	0	1	2	2	1	1	1	1	2	2	2	1	1	3	1	2	2	2	1	1
0	0	20	1	2	3	3	2	1	2	3	2	2	2	1	2	4	2	3	2	3	2	2
0	1	19	1	1	3	3	1	1	3	2	2	2	2	1	1	3	2	2	2	2	2	1
0	1	21	0	3	2	2	3	1	3	3	2	2	3	2	2	4	1	3	2	3	3	2
0	0	19	0	1	1	1	1	1	1	2	2	1	2	1	1	2	1	2	1	2	1	2
0	0	20	1	2	2	2	2	1	2	2	2	2	2	1	1	4	1	3	2	2	2	1
0	0	20	1	2	3	3	2	1	2	2	2	2	2	1	2	4	2	3	2	2	2	1
0	1	20	1	2	2	3	2	1	2	2	2	2	2	1	1	4	2	3	2	3	2	2
0	1	21	1	3	3	3	3	1	3	2	2	3	3	1	2	4	2	3	2	2	3	1
0	0	21	1	3	3	3	3	1	3	2	2	3	3	2	2	4	3	3	3	2	3	1
0	0	20	1	2	1	1	2	1	2	2	2	1	2	1	2	4	1	3	1	2	2	1
0	0	20	1	2	3	3	2	1	2	2	2	3	2	1	2	4	3	3	3	3	2	2
0	0	19	1	2	3	3	2	1	2	2	2	3	2	1	1	4	2	3	2	2	2	1
0	0	19	0	1	1	1	1	1	1	2	2	2	2	1	1	3	1	2	1	2	2	1
0	1	21	1	3	2	2	3	0	3	2	2	2	3	2	2	4	1	3	2	2	3	2
0	1	19	1	1	2	2	1	1	2	2	2	2	2	1	1	3	1	2	2	3	2	2
0	0	19	1	1	3	3	1	0	3	2	1	3	1	1	1	1	3	1	3	2	1	1
0	1	21	1	2	2	2	2	1	3	2	2	2	3	1	2	4	1	3	2	3	3	2
0	0	21	0	2	2	2	2	1	3	2	2	2	3	1	2	4	1	3	2	2	3	1
0	0	20	1	2	3	3	2	1	2	2	2	3	2	1	1	4	3	3	3	3	2	2
0	0	19	1	1	3	3	1	1	1	2	2	3	2	1	1	2	2	2	3	2	1	1
0	0	21	1	2	2	2	2	1	2	2	2	2	3	1	2	4	1	3	2	2	2	1
0	1	20	1	2	3	3	2	1	2	3	2	2	2	1	2	4	2	3	2	3	2	3
0	0	22	1	1	1	1	1	1	1	1	1	2	1	1	3	1	1	1	1	1	1	1
0	0	19	1	1	2	3	1	1	2	2	2	2	2	1	1	4	2	2	2	3	2	2
0	1	20	1	2	3	3	2	1	2	3	2	3	2	1	1	4	2	3	3	3	2	3
0	1	21	1	3	2	2	3	1	3	1	2	2	3	1	2	4	1	3	2	1	3	1
0	1	19	0	1	2	2	1	1	1	1	2	2	2	1	1	2	1	2	2	2	1	1
0	1	21	0	3	1	1	3	1	3	2	2	2	3	2	2	4	1	3	1	2	3	1
0	0	19	0	1	1	1	1	1	1	2	2	2	2	1	1	2	1	2	1	2	1	1
0	1	19	1	2	3	3	2	1	2	2	2	3	2	1	1	4	2	3	3	2	2	1
0	1	21	0	3	1	1	3	1	3	2	2	1	3	2	2	4	1	3	1	2	3	1
0	0	21	1	4	3	3	3	1	3	2	2	2	3	2	1	4	2	3	2	3	3	2
0	1	20	0	2	2	2	2	1	2	2	2	2	2	1	1	4	1	3	2	2	2	1
0	0	21	1	2	3	3	2	1	2	1	2	2	3	1	2	4	2	3	2	1	2	1
0	0	19	0	1	1	1	1	1	1	1	1	2	1	1	1	2	1	1	1	1	1	1
0	1	19	1	1	2	2	1	1	1	2	1	2	1	1	1	2	1	1	2	2	1	1
0	0	20	1	2	2	2	2	1	2	1	2	2	2	1	1	4	1	3	2	1	2	1
0	0	19	1	1	2	2	1	1	1	2	2	2	2	1	1	2	1	2	2	2	1	2
0	1	21	1	3	3	3	3	1	3	3	2	3	3	2	2	4	3	3	3	3	3	3
0	0	19	1	1	3	3	1	1	2	2	2	3	2	1	1	4	3	2	3	2	2	1
0	0	19	1	1	3	3	1	1	1	3	2	3	2	1	1	3	2	2	3	1	2	1
0	1	20	1	2	2	2	2	1	2	2	2	2	2	1	2	4	1	3	2	2	2	1
0	0	20	1	2	3	3	2	1	2	2	2	2	2	1	1	4	2	3	2	2	2	1
0	0	20	1	2	2	2	2	0	2	2	2	2	2	1	1	4	1	3	2	2	2	1
0	1	22	1	1	3	3	1	1	1	1	2	3	2	1	1	2	3	2	3	1	1	1
0	0	19	0	1	1	1	1	1	1	2	2	1	2	1	1	3	1	2	1	2	2	1
0	1	20	1	2	2	2	2	1	2	2	2	2	2	1	1	4	1	3	2	2	2	1
0	0	19	1	1	3	3	1	1	1	2	2	2	2	1	1	2	2	2	2	2	1	1
0	1	19	1	1	3	3	1	1	2	2	2	3	2	1	1	4	3	2	3	2	2	1
0	1	19	0	1	2	2	1	1	2	2	2	2	2	1	1	4	1	2	1	2	2	1
0	0	22	0	4	1	1	3	1	3	2	3	1	3	3	3	4	1	3	1	2	3	1
0	1	22	0	4	2	2	3	1	3	2	3	2	3	3	1	4	1	3	2	3	3	2
0	0	19	0	1	1	1	1	1	3	2	2	2	2	1	1	2	1	2	1	3	1	2
0	1	19	1	1	3	3	1	1	2	2	2	3	2	1	1	3	2	2	3	2	2	1
0	1	20	1	2	3	3	2	1	2	3	2	3	2	1	1	4	3	3	3	1	2	1
0	0	19	1	1	3	3	1	1	1	2	2	3	2	1	1	2	2	2	2	2	1	1
0	0	21	1	2	3	3	2	1	2	2	2	3	3	1	2	4	3	3	3	2	2	1
0	0	20	0	2	1	1	2	1	2	1	2	1	2	1	2	4	1	3	1	2	2	1
0	0	19	1	1	3	3	2	1	2	1	2	3	2	1	1	4	3	2	3	2	2	1
0	0	19	0	1	2	2	1	1	1	1	2	2	2	1	1	3	1	2	2	2	2	1
0	0	19	1	1	3	3	1	1	1	2	1	2	1	1	1	2	2	1	2	3	1	2
0	1	22	1	2	3	3	2	1	2	2	2	3	2	1	1	4	2	3	2	2	2	1
0	0	19	1	1	2	2	2	1	2	2	2	2	2	1	1	4	1	3	2	2	2	1
0	0	20	0	2	1	1	2	1	2	2	2	2	2	1	2	4	1	3	1	2	2	1
0	1	22	0	4	1	1	3	1	3	2	3	1	3	2	1	4	1	3	1	2	3	1
0	1	19	1	1	3	3	1	1	1	2	2	2	2	1	1	3	2	2	2	2	1	1
0	0	19	0	1	2	2	1	1	3	2	2	2	2	1	1	2	1	2	2	2	1	1
0	1	19	1	1	2	2	2	1	2	2	2	2	2	1	1	4	1	3	2	2	2	1
0	0	22	0	1	2	2	1	1	1	2	2	2	2	3	3	2	1	2	2	2	1	1
0	1	19	1	1	3	3	1	1	3	3	1	2	1	1	1	2	2	1	2	1	1	1
0	0	21	1	2	3	3	2	1	2	2	2	2	3	1	2	4	2	3	2	3	2	2
0	1	20	1	2	3	3	2	1	2	2	2	3	2	1	1	4	2	3	3	2	2	1
0	0	20	0	2	1	1	2	1	2	2	2	2	2	1	1	4	1	3	1	3	2	2
0	1	20	1	2	3	3	2	1	2	2	2	3	2	1	1	4	2	3	3	2	2	1
0	1	22	1	4	3	3	3	1	3	2	3	3	3	1	1	4	3	3	3	2	3	1
0	1	20	0	2	1	1	2	1	2	2	2	2	2	1	2	4	1	3	1	2	2	1
0	0	20	0	2	1	1	2	1	2	2	2	2	2	1	2	4	1	3	1	2	2	1
0	0	20	0	2	1	1	2	1	2	3	2	1	2	1	1	4	1	3	1	3	2	2
0	1	19	1	1	2	2	1	1	3	2	1	2	1	1	1	1	1	1	2	3	1	2
0	1	20	1	2	3	3	2	1	2	2	2	3	2	1	2	4	2	3	2	2	2	1
0	1	22	1	1	2	2	1	1	1	2	2	2	2	3	1	3	1	2	2	3	2	2
0	1	19	1	1	3	3	1	1	2	2	2	3	2	1	1	3	2	2	2	3	2	2
0	0	22	1	2	3	3	2	1	2	2	2	3	3	3	3	4	2	3	3	2	2	1
0	1	20	1	2	3	3	2	1	2	3	2	2	2	1	1	4	2	3	2	3	2	3
0	0	20	0	2	2	2	2	1	2	2	2	2	2	1	2	4	1	3	2	2	2	1
0	0	20	1	2	2	2	2	1	2	2	2	2	2	1	2	4	1	3	2	2	2	1
0	0	21	1	4	3	3	3	1	3	1	2	3	3	2	1	4	3	3	3	2	3	1
0	0	20	1	2	3	3	2	1	2	3	2	3	2	1	2	4	2	3	2	2	2	1
0	0	20	0	2	2	2	2	1	2	2	2	2	2	1	2	4	1	3	2	2	2	1
0	0	19	1	1	3	3	1	1	2	2	2	2	2	1	1	4	2	2	2	2	2	1
0	1	19	1	1	3	3	1	1	1	2	1	3	1	1	1	1	3	1	3	3	1	2
0	0	19	1	1	3	3	2	1	2	3	2	3	2	1	1	4	2	2	3	3	2	3
0	0	19	1	1	3	3	1	1	3	2	2	2	2	1	1	3	2	2	2	2	1	1
0	1	19	1	1	3	3	1	0	1	2	2	3	2	1	1	3	3	2	3	2	2	1
0	1	19	1	1	1	1	1	1	2	2	2	2	2	1	1	4	1	2	1	2	2	1
0	1	19	1	1	3	3	1	1	1	2	2	2	2	1	1	3	2	2	2	2	2	1
0	0	20	1	2	3	3	2	1	2	2	2	3	2	1	1	4	2	3	3	2	2	1
0	1	22	1	2	3	3	2	0	2	2	2	3	2	1	1	4	3	3	3	2	2	1
0	1	19	1	1	3	3	1	1	2	2	2	3	2	1	1	4	3	2	3	2	2	1
0	0	20	1	2	3	3	2	1	2	2	2	2	2	1	1	4	2	3	2	3	2	2
0	0	21	1	3	2	2	3	1	3	2	2	2	3	2	2	4	1	3	2	2	3	1
0	1	21	0	3	1	1	3	0	3	2	2	2	3	2	2	4	1	3	1	3	3	2
0	0	21	1	3	3	3	3	1	3	1	2	3	3	2	2	4	2	3	2	1	3	1
0	0	19	1	1	3	3	1	1	1	2	2	3	2	1	1	2	3	2	3	2	1	1
0	1	19	1	1	3	3	1	1	1	2	2	3	2	1	1	3	3	2	3	2	1	1
0	0	21	1	3	2	2	3	1	3	2	2	2	3	2	2	4	1	3	2	2	3	1
0	1	21	1	3	2	2	3	1	3	2	2	2	3	2	2	4	1	3	1	2	3	1
0	1	22	0	4	1	1	3	1	3	3	3	2	3	2	1	4	1	3	1	3	3	3
0	0	19	1	2	2	2	2	1	2	2	2	2	2	1	1	4	1	3	2	3	2	2
0	0	19	1	1	3	3	1	0	3	2	1	3	1	1	1	2	2	1	3	3	1	2
0	1	22	1	1	3	3	1	1	1	2	2	2	2	1	1	3	2	2	2	2	2	1
0	1	19	1	1	3	3	1	1	3	2	1	2	1	1	1	1	2	1	2	2	1	1
0	1	21	0	2	1	1	2	1	2	3	2	2	3	1	2	4	1	3	1	1	2	1
0	0	20	0	2	2	1	2	1	2	2	2	2	2	1	2	4	1	3	1	2	2	1
0	0	19	1	1	3	3	1	1	2	2	2	3	2	1	1	4	2	2	2	2	2	1
0	1	20	1	2	3	3	2	1	2	2	2	3	2	1	1	4	2	3	3	2	2	1
0	0	19	1	1	2	2	1	1	2	2	2	2	2	1	1	3	2	2	2	2	2	1
0	1	19	1	1	3	3	1	1	1	2	2	3	2	1	1	3	3	2	3	2	2	1
0	0	21	0	2	1	1	2	1	2	2	2	2	3	1	2	4	1	3	1	3	2	2
0	1	19	1	1	3	3	1	1	3	1	2	2	2	1	1	2	2	2	2	1	1	1
0	0	19	1	1	3	3	1	1	2	3	2	3	2	1	1	3	3	2	3	3	2	3
0	0	21	0	2	2	2	2	1	2	2	2	2	3	1	2	4	1	3	2	2	2	1
0	1	21	0	3	2	2	3	1	3	3	2	2	3	2	2	4	1	3	2	3	3	3
0	1	21	1	3	3	3	3	0	3	2	2	3	3	2	2	4	2	3	2	2	3	1
0	1	21	1	4	3	3	3	1	3	1	2	3	3	2	1	4	3	3	3	1	3	1
0	1	21	1	2	2	2	2	1	2	2	2	2	3	1	2	4	1	3	2	2	2	1
0	0	19	1	1	2	3	1	1	1	3	2	2	2	1	1	3	2	2	2	2	2	1
0	0	20	1	2	3	3	2	1	2	2	2	3	2	1	2	4	3	3	3	2	2	1
0	1	19	1	2	3	3	2	1	2	2	2	2	2	1	1	4	2	3	2	2	2	1
0	0	20	1	2	3	3	2	1	2	1	2	3	2	1	2	4	3	3	3	1	2	1
0	1	20	0	2	2	2	2	1	2	2	2	2	2	1	2	4	1	3	2	2	2	1
0	0	19	1	2	2	2	2	1	2	2	2	2	2	1	1	4	1	3	2	2	2	1
0	1	22	1	4	2	2	3	1	3	2	3	2	3	3	1	4	1	3	2	2	3	1
0	1	20	1	2	3	3	2	0	2	1	2	2	2	1	2	4	2	3	2	1	2	1
0	1	19	1	2	3	3	2	1	2	3	2	3	2	1	1	4	3	3	3	3	2	3
0	1	20	0	2	2	2	2	1	2	1	2	2	2	1	1	4	1	3	2	1	2	1
0	1	19	0	1	1	1	1	1	2	2	2	2	2	1	1	3	1	2	1	2	2	1
0	1	20	1	2	2	2	2	1	2	2	2	2	2	1	1	4	1	3	2	2	2	1
0	1	19	1	1	3	3	1	1	2	2	2	3	2	1	1	4	2	2	3	2	2	1
0	0	20	1	2	3	3	2	0	2	3	2	3	2	1	2	4	2	3	3	3	2	3
0	0	20	1	2	2	2	2	1	2	2	2	2	2	1	2	4	1	3	2	2	2	1
0	0	19	1	2	3	3	2	1	2	3	2	3	2	1	1	4	2	3	3	2	2	1
0	1	21	0	3	1	1	3	1	3	2	2	1	3	2	2	4	1	3	1	2	3	2
0	0	19	0	2	1	1	2	1	2	2	2	2	2	1	1	4	1	3	1	2	2	1
0	1	19	0	1	1	1	1	1	1	2	2	2	2	1	1	3	1	2	1	2	2	1
0	1	19	1	2	3	3	2	1	2	2	2	3	2	1	1	4	3	3	3	2	2	1
0	0	19	1	1	3	3	1	1	1	3	2	3	2	1	1	3	2	2	3	3	2	3
0	1	19	1	1	3	3	1	1	3	1	1	3	1	1	1	2	2	1	2	2	1	1
0	0	20	1	2	3	3	2	1	2	1	2	3	2	1	1	4	2	3	3	2	2	1
0	1	21	0	3	1	1	3	1	3	1	2	2	3	2	2	4	1	3	1	1	3	1
0	1	19	0	1	1	1	1	1	1	1	2	2	2	1	1	3	1	2	1	2	2	1
0	0	20	0	2	1	1	2	1	2	2	2	1	2	1	1	4	1	3	1	2	2	2
0	1	20	0	2	1	1	2	1	2	2	2	1	2	1	1	4	1	3	1	2	2	1
0	1	19	0	1	2	2	1	1	1	2	2	2	2	1	1	3	1	2	2	2	2	1
0	1	19	0	1	2	2	1	1	1	3	2	2	2	1	1	2	1	2	2	2	1	1
0	1	20	1	2	2	3	2	0	2	2	2	2	2	1	2	4	2	3	2	2	2	1
0	0	20	1	2	3	3	2	1	2	2	2	2	2	1	2	4	2	3	2	2	2	1
0	1	21	1	2	3	3	2	1	3	1	2	3	3	1	2	4	3	3	3	1	2	1
0	0	19	1	1	3	3	1	1	1	2	2	3	2	1	1	2	2	2	3	2	1	1
0	0	21	1	3	3	3	3	1	3	2	2	3	3	2	2	4	2	3	2	2	3	1
0	1	19	1	2	2	2	2	1	2	1	2	2	2	1	1	4	2	3	2	1	2	1
0	0	20	1	2	2	2	2	1	2	2	2	2	2	1	2	4	1	3	2	2	2	2
0	1	19	1	2	3	3	2	1	2	2	2	3	2	1	1	4	3	3	3	2	2	1
0	0	19	1	1	3	3	1	1	3	2	1	3	1	1	1	2	2	1	2	2	1	1
0	0	22	1	4	3	3	3	1	3	2	3	2	3	2	1	4	2	3	2	2	3	1
0	1	20	1	2	2	2	2	1	2	2	2	2	2	1	2	4	1	3	2	2	2	1
0	1	20	0	2	2	2	2	1	2	3	2	2	2	1	2	4	1	3	2	1	2	1
0	0	19	1	1	3	3	1	1	1	1	1	3	1	1	1	2	3	1	3	1	1	1
0	1	21	0	2	2	2	2	1	2	2	2	2	3	1	2	4	1	3	2	2	2	1
0	0	20	1	2	3	3	2	1	2	1	2	2	2	1	2	4	2	3	2	2	2	1
0	1	20	1	2	3	3	2	1	2	2	2	3	2	1	2	4	3	3	3	2	2	2
0	0	22	0	2	2	2	2	0	2	1	2	2	2	1	3	4	1	3	2	1	2	1
0	1	21	0	3	2	2	3	1	3	2	2	2	3	2	2	4	1	3	1	3	3	2
0	0	19	1	1	3	3	1	1	1	3	2	3	2	1	1	3	2	2	2	3	2	3
0	0	19	1	1	3	3	1	1	2	2	2	3	2	1	1	4	2	2	2	2	2	1
0	1	20	1	2	3	3	2	1	2	1	2	2	2	1	2	4	2	3	2	1	2	1
0	1	22	1	1	3	3	1	1	3	2	1	3	1	3	1	2	3	1	3	2	1	1
0	1	19	1	1	3	3	1	1	2	1	2	2	2	1	1	4	2	2	2	1	2	1
0	1	20	1	2	2	2	2	1	2	2	2	2	2	1	2	4	1	3	2	2	2	1
0	0	20	0	2	1	1	2	1	2	2	2	1	2	1	2	4	1	3	1	2	2	1
0	1	19	1	1	3	3	1	1	2	2	2	3	2	1	1	3	2	2	2	2	2	1
0	0	21	1	3	3	3	3	1	3	1	2	3	3	2	2	4	3	3	3	2	3	1
0	0	22	1	1	3	3	1	1	1	3	1	3	2	3	3	2	3	2	3	1	1	1
0	1	22	1	2	3	3	2	0	2	1	2	3	2	3	1	4	2	3	3	1	2	1
0	0	20	0	2	2	2	2	1	2	2	2	2	2	1	2	4	1	3	2	2	2	1
0	1	19	1	2	3	3	2	0	2	1	2	3	2	1	1	4	3	3	3	1	2	1
0	0	21	1	2	3	3	2	1	2	2	2	3	3	1	2	4	3	3	3	2	2	1
0	1	19	1	1	2	2	1	1	1	2	1	2	2	1	1	2	1	1	2	2	1	1
0	0	22	1	4	2	3	3	1	3	2	3	2	3	2	1	4	2	3	2	2	3	1
0	0	19	1	1	3	3	1	1	2	2	2	3	2	1	1	3	3	2	3	3	2	2
0	0	19	1	2	3	3	2	1	2	2	2	3	2	1	1	4	2	3	3	2	2	1
0	1	21	0	3	2	2	3	1	3	1	2	2	3	2	2	4	1	3	2	1	3	1
0	0	21	1	3	3	3	3	1	3	2	2	3	3	2	2	4	3	3	3	2	3	1
0	1	19	1	1	3	3	1	1	1	3	1	3	1	1	1	2	3	1	3	3	1	2
0	1	20	0	2	1	1	2	1	2	3	2	2	2	1	1	4	1	3	1	3	2	3
0	1	21	0	2	1	1	2	1	2	3	2	2	3	1	2	4	1	3	1	2	2	1
0	0	19	1	1	3	3	1	1	1	1	2	3	2	1	1	3	2	2	3	2	2	1
0	0	21	1	3	3	3	3	1	3	1	2	3	3	2	2	4	3	3	3	1	3	1
0	0	19	0	1	2	2	1	1	1	1	1	2	1	1	1	2	1	1	1	1	1	1
0	1	22	0	4	2	2	3	1	3	2	3	2	3	2	1	4	1	3	1	2	3	1
0	0	20	1	2	3	3	2	1	2	2	2	2	2	1	1	4	2	3	2	2	2	1
0	0	22	1	2	2	2	2	1	2	2	2	2	2	3	1	4	1	3	2	2	2	1
0	0	19	1	1	3	3	1	1	1	3	1	2	1	1	1	1	2	1	2	3	1	3
0	0	21	0	4	1	1	3	1	3	3	2	2	3	2	3	4	1	3	1	3	3	2
0	1	21	1	4	2	2	3	1	3	2	2	2	3	2	3	4	1	3	2	3	3	2
0	0	19	1	1	2	2	1	0	2	2	2	2	2	1	1	4	1	2	2	2	2	1
0	1	19	1	1	2	2	1	1	2	2	2	2	2	1	1	4	1	2	2	2	2	1
0	0	19	1	1	3	3	1	1	2	2	2	3	2	1	1	3	2	2	3	2	2	1
0	1	21	1	2	3	3	2	0	2	2	2	2	3	1	2	4	2	3	2	2	2	1
0	1	22	1	4	3	3	3	1	3	2	3	3	3	2	3	4	2	3	2	2	3	1
0	0	19	0	1	2	2	1	1	3	2	1	2	1	1	1	1	1	1	1	2	1	1
0	0	22	1	4	3	3	3	1	3	1	3	2	3	2	3	4	2	3	2	1	3	1
0	0	19	1	1	3	3	1	1	1	3	1	2	1	1	1	2	2	1	2	3	1	3
0	0	22	0	2	1	1	2	1	2	2	2	2	2	3	1	4	1	3	1	2	2	1
0	1	19	1	1	3	3	1	0	1	2	2	2	2	1	1	3	2	2	2	2	2	1
0	0	22	1	2	3	3	2	1	2	1	2	3	3	3	1	4	3	3	3	2	2	1
0	1	21	1	4	3	3	3	1	3	3	2	2	3	2	3	4	2	3	2	3	3	3
0	1	20	1	2	3	3	2	1	2	2	2	3	2	1	2	4	3	3	3	2	2	1
0	0	20	0	2	2	2	2	1	2	2	2	2	2	1	2	4	1	3	2	2	2	1
0	1	22	1	4	3	3	3	1	3	2	3	3	3	2	3	4	2	3	2	3	3	2
0	0	21	1	3	2	2	3	1	3	3	2	2	3	2	2	4	1	3	2	1	3	1
0	0	19	1	2	2	2	2	1	2	3	2	2	2	1	1	4	1	3	2	3	2	3
0	1	20	0	2	2	2	2	1	2	2	2	2	2	1	2	4	1	3	2	2	2	1
0	0	20	1	2	3	3	2	1	2	2	2	3	2	1	2	4	2	3	2	2	2	1
0	0	20	1	2	3	3	2	1	2	3	2	3	2	1	2	4	3	3	3	3	2	3
0	1	19	1	1	3	3	1	1	2	2	2	3	2	1	1	3	3	2	3	2	2	2
0	1	22	1	2	3	3	2	1	2	2	2	3	2	3	1	4	2	3	2	3	2	2
0	1	22	0	4	1	1	3	1	3	2	3	2	3	2	1	4	1	3	1	2	3	1
0	0	21	1	4	2	2	3	1	3	3	2	2	3	2	3	4	1	3	2	3	3	3
0	0	19	0	1	2	2	1	1	2	1	2	2	2	1	1	3	1	2	2	2	2	1
0	0	19	1	1	3	3	1	1	3	2	2	3	2	1	1	3	3	2	3	2	2	1
0	0	20	1	2	3	3	2	1	2	2	2	3	2	1	1	4	2	3	2	3	2	2
0	1	19	0	1	1	1	1	1	1	2	1	2	1	1	1	2	1	1	1	2	1	1
0	0	19	1	1	3	3	1	1	1	2	2	3	2	1	1	2	2	2	2	2	1	1
0	0	20	1	2	3	3	2	1	2	2	2	3	2	1	1	4	2	3	2	2	2	1
0	0	19	0	1	1	1	1	1	2	3	2	1	2	1	1	4	1	2	1	3	2	3
0	1	21	1	3	2	2	3	1	3	3	2	2	3	2	2	4	1	3	2	3	3	3
0	0	21	1	2	1	1	2	1	2	2	2	2	3	1	2	4	1	3	1	3	2	2
0	0	19	1	1	2	2	1	1	3	3	1	2	1	1	1	2	1	1	2	1	1	1
0	1	20	1	2	3	3	2	1	2	2	2	3	2	1	2	4	2	3	3	2	2	1
0	1	21	0	2	1	1	2	1	2	2	2	1	3	1	2	4	1	3	1	2	2	1
0	0	20	0	2	1	1	2	1	2	2	2	2	2	1	1	4	1	3	1	2	2	1
0	0	22	0	4	2	2	3	1	3	2	3	2	3	2	1	4	1	3	2	2	3	2
0	0	20	0	2	2	2	2	1	2	1	2	2	2	1	2	4	1	3	2	2	2	1
0	0	20	1	2	3	3	2	1	2	1	2	3	2	1	1	4	3	3	3	1	2	1
0	1	20	1	2	3	3	2	1	2	2	2	3	2	1	2	4	2	3	2	2	2	2
0	1	20	1	2	3	3	2	1	2	3	2	3	2	1	1	4	2	3	3	3	2	3
0	1	21	1	3	3	3	3	1	3	2	2	3	3	2	2	4	2	3	3	2	3	1
0	1	21	0	3	2	2	3	1	3	2	2	2	3	2	2	4	1	3	2	2	3	1
0	0	21	1	4	3	3	3	1	3	2	2	3	3	2	1	4	3	3	3	2	3	1
0	1	20	1	2	3	3	2	1	2	1	2	3	2	1	1	4	2	3	3	1	2	1
0	1	19	1	1	3	3	1	1	2	2	2	3	2	1	1	3	2	2	2	2	2	1
0	0	21	0	3	2	2	3	1	3	1	2	2	3	2	2	4	1	3	2	1	3	1
0	0	21	0	3	2	2	3	1	3	3	2	2	3	1	2	4	1	3	2	3	3	3
0	0	19	0	1	2	2	1	1	3	2	2	2	2	1	1	2	1	2	2	2	1	1
0	0	21	1	3	3	3	3	1	3	3	2	2	3	2	2	4	2	3	2	3	3	2
0	1	20	1	2	3	3	2	1	2	1	2	3	2	1	1	4	2	3	2	1	2	1
0	1	19	0	1	2	2	1	1	1	3	1	2	1	1	1	2	1	1	2	3	1	3
0	1	19	1	1	2	2	1	1	1	1	1	2	1	1	1	2	1	1	2	1	1	1
0	0	19	1	1	2	2	1	1	2	2	2	2	2	1	1	3	1	2	2	2	2	1
0	1	21	0	3	2	2	3	1	3	2	2	2	3	2	2	4	1	3	2	3	3	2
0	0	20	1	2	3	3	2	0	2	2	2	3	2	1	2	4	2	3	3	2	2	1
0	1	21	1	2	3	3	2	1	2	2	2	2	3	1	2	4	2	3	2	2	2	1
0	1	22	1	4	3	3	3	1	3	2	3	2	3	2	1	4	2	3	2	3	3	2
0	1	19	1	1	3	3	1	1	1	1	2	3	2	1	1	2	2	2	3	2	1	1
0	0	19	0	1	2	2	1	1	1	3	2	2	2	1	1	3	1	2	2	3	1	3
0	1	20	1	2	3	3	2	1	2	2	2	2	2	1	1	4	2	3	2	2	2	1
0	1	19	1	1	2	2	1	1	1	1	2	2	2	1	1	3	1	2	2	1	2	1
0	1	19	0	1	2	1	1	1	1	2	1	2	1	1	1	2	1	1	1	2	1	1
0	1	20	1	2	3	3	2	1	2	3	2	3	2	1	1	4	3	3	3	3	2	2
0	1	19	1	1	3	3	1	1	1	1	2	3	2	1	1	3	3	2	3	1	2	1
0	1	19	0	1	1	1	1	1	1	3	1	2	1	1	1	1	1	1	1	3	1	3
0	0	20	1	2	3	3	2	1	2	1	2	3	2	1	2	4	3	3	3	2	2	1
0	0	19	1	1	3	3	1	1	2	2	2	3	2	1	1	3	2	2	3	3	2	2
0	1	21	1	4	2	2	3	1	3	1	2	2	3	2	3	4	1	3	2	2	3	1
0	0	21	1	3	2	2	3	0	3	1	2	2	3	2	2	4	1	3	2	1	3	1
0	1	22	0	2	1	1	2	1	2	2	2	2	2	3	1	4	1	3	1	2	2	1
0	1	20	1	2	3	3	2	1	2	1	2	2	2	1	1	4	2	3	2	2	2	1
0	0	20	1	2	3	3	2	1	2	3	2	3	2	1	1	4	3	3	3	3	2	3
0	0	19	0	2	1	1	2	1	2	2	2	2	2	1	1	4	1	3	1	3	2	2
0	0	21	1	3	3	3	3	0	3	3	2	3	3	2	2	4	3	3	3	3	3	3
0	1	19	1	1	3	3	1	1	2	3	2	2	2	1	1	4	2	2	2	3	2	3
0	1	21	0	4	1	1	3	1	3	1	2	2	3	2	3	4	1	3	1	1	3	1
0	0	20	0	2	1	1	2	1	2	2	2	1	2	1	1	4	1	3	1	3	2	2
0	1	20	1	2	3	3	2	1	2	2	2	3	2	1	1	4	2	3	3	3	2	2
0	1	19	1	2	3	3	2	0	2	3	2	3	2	1	1	4	3	3	3	3	2	3
0	1	21	1	4	2	2	3	1	3	2	2	2	3	2	3	4	1	3	2	3	3	2
0	1	20	1	2	3	3	2	1	2	2	2	3	2	1	2	4	3	3	3	3	2	2
0	1	21	1	2	3	3	2	1	2	2	2	3	3	1	2	4	2	3	2	2	2	1
0	1	22	0	2	2	2	2	1	2	1	2	2	3	3	1	4	1	3	2	2	2	1
0	1	21	0	2	2	2	2	1	2	3	2	2	3	1	2	4	1	3	2	3	2	3
0	0	20	1	2	3	3	2	1	2	2	2	3	2	1	1	4	2	3	3	3	2	2
0	1	22	1	1	3	3	1	1	1	1	1	3	1	3	3	2	3	1	3	1	1	1
0	1	20	1	2	3	3	2	1	2	2	2	2	2	1	2	4	2	3	2	2	2	1
0	1	19	1	1	3	3	1	1	1	2	1	3	1	1	1	2	3	1	3	3	1	2
0	1	22	0	4	2	2	3	1	3	2	3	2	3	2	3	4	1	3	1	2	3	1
0	0	19	1	1	3	3	1	1	1	3	2	3	2	1	1	3	2	2	3	3	2	3
0	1	20	0	2	1	1	2	1	2	2	2	2	2	1	1	4	1	3	1	3	2	2
0	0	20	1	2	3	3	2	1	2	1	2	2	2	1	2	4	2	3	2	2	2	1
0	1	21	1	3	3	3	3	1	3	2	2	3	3	2	2	4	3	3	3	2	3	1
0	0	19	0	1	1	1	1	1	2	1	2	1	2	1	1	4	1	2	1	1	2	1
0	0	20	0	2	2	2	2	1	2	3	2	2	2	1	2	4	1	3	2	3	2	2
0	1	19	1	1	3	3	1	1	3	2	1	3	1	1	1	2	3	1	3	2	1	1
0	0	19	0	1	2	2	2	1	2	2	2	2	2	1	1	4	1	2	1	2	2	2
0	1	19	0	1	1	1	1	1	1	2	2	1	2	1	1	3	1	2	1	2	2	2
0	0	20	1	2	3	3	2	1	2	2	2	3	2	1	1	4	2	3	2	2	2	1
0	0	21	1	3	3	3	3	1	3	1	2	3	3	2	2	4	2	3	3	2	3	1
0	0	19	0	1	2	2	1	1	2	2	2	2	2	1	1	4	1	2	2	2	2	1
0	0	21	1	3	2	3	3	0	3	1	2	2	3	2	2	4	2	3	2	1	3	1
0	0	21	1	3	3	3	3	1	3	3	2	3	3	2	2	4	2	3	2	3	3	3
0	0	22	1	3	3	3	3	1	3	2	2	3	3	3	3	4	2	3	2	2	3	1
0	0	20	1	2	3	3	2	1	2	1	2	2	2	1	1	4	2	3	2	2	2	1
0	1	20	1	2	3	3	2	1	2	2	2	3	2	1	2	4	3	3	3	2	2	1
0	1	20	1	2	3	3	2	1	2	2	2	2	2	1	1	4	2	3	2	2	2	1
0	0	20	0	2	1	1	2	1	2	2	2	1	2	1	1	4	1	3	1	2	2	1
0	0	19	0	1	1	1	1	1	3	3	2	1	2	1	1	3	1	2	1	3	2	3
0	0	20	1	2	3	3	2	1	2	1	2	3	2	1	2	4	2	3	2	1	2	1
0	0	21	1	2	2	2	2	1	3	2	2	2	3	1	2	4	1	3	2	2	3	2
0	0	20	1	2	3	3	2	1	2	2	2	2	2	1	2	4	2	3	2	2	2	2
0	1	19	1	1	3	3	1	1	1	2	2	3	2	1	1	3	3	2	3	2	2	1
0	0	20	1	2	2	3	2	1	2	1	2	2	2	1	2	4	1	3	2	1	2	1
0	1	21	1	3	2	2	3	1	3	2	2	2	3	2	2	4	1	3	2	2	3	1
0	1	21	1	2	2	2	2	1	2	2	2	2	3	1	2	4	1	3	2	3	2	2
0	1	19	1	1	1	1	1	1	1	3	2	2	2	1	1	3	1	2	1	3	2	3
0	1	19	1	2	3	3	2	1	2	2	2	2	2	1	1	4	2	3	2	2	2	1
0	1	20	0	2	1	1	2	1	2	2	2	1	2	1	1	4	1	3	1	2	2	1
0	0	21	1	3	3	3	3	1	3	2	2	3	3	2	2	4	2	3	3	2	3	1
0	0	20	0	2	1	1	2	1	2	2	2	2	2	1	1	4	1	3	1	3	2	2
0	1	20	1	2	3	3	2	1	2	2	2	3	2	1	1	4	3	3	3	2	2	1
0	1	21	1	3	3	3	3	1	3	2	2	3	3	1	2	4	2	3	3	3	3	2
0	0	20	0	2	2	2	2	1	2	1	2	2	2	1	1	4	1	3	2	2	2	1
0	0	20	0	2	2	2	2	1	2	3	2	2	2	1	1	4	1	3	2	3	2	3
0	0	20	1	2	3	3	2	1	2	2	2	2	2	1	2	4	2	3	2	2	2	1
0	0	22	1	4	3	3	3	1	3	2	3	2	3	3	3	4	2	3	2	2	3	1
0	0	19	0	1	1	1	2	1	2	2	2	1	2	1	1	4	1	3	1	2	2	1
0	1	19	0	1	1	1	1	1	3	2	1	1	1	1	1	2	1	1	1	2	1	1
0	1	20	1	2	3	3	2	1	2	2	2	2	2	1	2	4	2	3	2	2	2	1
0	0	22	0	1	1	1	1	1	1	1	2	2	2	3	3	3	1	2	1	1	2	1
0	0	22	0	3	1	1	3	1	2	2	2	2	3	3	3	4	1	3	1	2	3	1
0	1	21	1	4	3	3	3	1	3	2	2	3	3	2	3	4	2	3	3	2	3	1
0	1	19	0	1	1	1	1	0	1	1	2	1	2	1	1	3	1	2	1	2	2	1
0	1	21	0	2	2	1	2	1	2	1	2	2	3	1	2	4	1	3	1	2	2	1
0	0	20	1	2	3	3	2	1	2	2	2	3	2	1	1	4	2	3	2	2	2	1
0	0	21	1	2	2	2	2	0	2	2	2	2	3	1	2	4	1	3	2	2	2	1
0	0	20	1	2	3	3	2	1	2	2	2	3	2	1	1	4	2	3	3	2	2	2
0	0	21	1	3	3	3	3	1	3	2	2	3	3	1	2	4	3	3	3	2	3	1
0	1	19	1	1	3	3	1	1	2	2	2	3	2	1	1	4	2	2	2	2	2	1
0	0	22	1	1	3	3	1	1	3	2	2	3	2	3	3	3	3	2	3	2	2	1
0	1	22	1	4	3	3	3	1	3	1	3	3	3	2	3	4	2	3	3	2	3	1
0	1	20	0	2	2	2	2	1	2	2	2	2	2	1	1	4	1	3	1	2	2	2
0	0	21	1	3	3	3	3	1	3	1	2	3	3	2	2	4	2	3	2	1	3	1
0	0	20	0	2	1	1	2	1	2	2	2	2	2	1	1	4	1	3	1	2	2	1
0	1	19	1	1	3	3	1	1	1	2	2	3	2	1	1	3	3	2	3	2	1	1
0	1	20	1	2	2	2	2	1	2	3	2	2	2	1	2	4	1	3	2	3	2	3
0	1	21	0	2	1	1	2	1	2	3	2	1	3	1	2	4	1	3	1	3	2	3
0	0	22	1	1	3	3	1	0	2	2	2	3	2	3	3	4	2	2	3	3	2	2
0	1	19	1	1	3	3	1	1	1	2	1	3	1	1	1	2	2	1	3	3	1	2
0	1	19	1	2	3	3	2	1	2	3	2	3	2	1	1	4	2	3	2	3	2	2
0	0	21	1	3	3	3	3	1	3	2	2	2	3	1	2	4	2	3	2	2	3	1
0	0	22	0	4	1	1	3	1	3	2	3	2	3	2	3	4	1	3	1	2	3	1
0	1	21	0	2	2	2	2	1	2	2	2	2	3	1	2	4	1	3	2	2	2	1
0	0	21	1	2	3	3	2	1	2	2	2	3	3	1	2	4	3	3	3	2	2	2
0	1	19	1	1	3	3	1	1	2	2	2	3	2	1	1	4	2	2	3	2	2	1
0	0	22	0	2	2	2	2	1	2	2	2	2	3	3	3	4	1	3	2	2	2	1
0	1	20	1	2	3	3	2	1	2	2	2	3	2	1	2	4	2	3	3	2	2	1
0	0	20	1	2	3	3	2	1	2	2	2	3	2	1	1	4	2	3	2	2	2	1
0	0	19	1	1	3	3	1	1	3	3	1	2	1	1	1	1	2	1	2	3	1	3
0	1	21	1	2	1	1	2	1	3	2	2	2	3	1	2	4	1	3	1	3	2	2
0	1	20	1	2	3	3	2	1	2	2	2	2	2	1	1	4	2	3	2	2	2	1
0	0	20	1	2	3	3	2	1	2	2	2	2	2	1	2	4	2	3	2	2	2	1
0	0	19	0	1	2	2	1	1	1	2	2	2	2	1	1	2	1	2	2	2	1	2
0	1	19	1	1	3	3	1	1	2	2	2	3	2	1	1	4	3	2	3	2	2	1
0	1	19	1	1	3	3	1	1	1	3	2	3	2	1	1	3	3	2	3	3	2	3
0	0	19	1	1	3	3	1	1	1	2	2	3	2	1	1	2	2	2	2	3	1	2
0	0	20	1	2	3	3	2	1	2	3	2	3	2	1	1	4	2	3	3	3	2	3
0	1	19	0	1	1	1	1	1	1	2	1	1	1	1	1	1	1	1	1	3	1	2
0	0	20	1	2	3	3	2	1	2	1	2	2	2	1	1	4	2	3	2	1	2	1
0	0	21	1	3	3	3	3	1	3	2	2	2	3	2	2	4	2	3	2	2	3	1
0	0	19	1	1	3	3	1	1	1	1	2	3	2	1	1	3	3	2	3	1	2	1
0	0	21	1	2	3	3	2	1	3	1	2	2	3	1	2	4	2	3	2	2	2	1
0	1	21	0	3	1	1	3	1	3	2	2	2	3	2	2	4	1	3	1	2	3	1
0	1	19	0	1	1	1	1	1	3	2	2	2	2	1	1	2	1	2	1	3	1	2
0	0	20	1	2	3	3	2	1	2	2	2	3	2	1	2	4	2	3	3	2	2	1
0	1	21	1	3	3	3	3	1	3	3	2	3	3	2	2	4	3	3	3	3	3	3
0	0	20	0	2	2	2	2	1	2	2	2	2	2	1	1	4	1	3	2	2	2	1
0	0	19	1	2	3	3	2	1	2	3	2	2	2	1	1	4	2	3	2	3	2	3
0	1	20	1	2	3	3	2	1	2	2	2	3	2	1	1	4	3	3	3	3	2	2
0	0	21	1	3	2	2	3	1	3	1	2	2	3	2	2	4	1	3	2	1	3	1
0	0	19	0	1	2	2	1	1	1	3	2	2	2	1	1	3	1	2	2	3	1	3
0	0	20	0	2	2	2	2	1	2	2	2	2	2	1	1	4	1	3	2	2	2	1
0	1	20	1	2	3	3	2	1	2	2	2	3	2	1	2	4	2	3	3	2	2	1
0	0	19	1	1	3	3	1	1	3	2	2	3	2	1	1	2	2	2	2	3	1	2
0	0	22	1	2	3	3	2	1	2	1	2	2	2	3	1	4	2	3	2	1	2	1
0	0	22	0	4	2	2	3	1	3	3	3	2	3	3	3	4	1	3	2	3	3	3
0	1	20	1	2	3	3	2	1	2	2	2	3	2	1	1	4	2	3	2	3	2	2
0	0	19	1	1	2	2	1	1	2	2	2	2	2	1	1	4	1	2	2	3	2	2
0	1	19	1	2	3	3	2	1	2	2	2	3	2	1	1	4	3	3	3	2	2	1
0	0	20	1	2	3	3	2	1	2	2	2	3	2	1	1	4	2	3	3	2	2	1
0	1	22	1	4	3	3	3	1	3	2	3	3	3	2	1	4	2	3	3	2	3	1
0	0	22	0	2	2	2	2	1	2	2	2	2	2	3	3	4	1	3	2	3	2	2
0	1	21	1	2	3	3	2	1	2	2	2	3	3	1	2	4	2	3	2	2	2	1
0	0	20	0	2	2	2	2	1	2	2	2	2	2	1	1	4	1	3	2	2	2	1
0	1	19	1	1	3	3	1	1	1	2	1	2	1	1	1	2	2	1	2	2	1	1
0	1	19	1	1	3	3	1	1	1	2	1	3	1	1	1	1	3	1	3	3	1	2
0	1	20	1	2	3	3	2	1	2	2	2	3	2	1	2	4	3	3	3	2	2	1
0	0	20	1	2	3	3	2	1	2	2	2	3	2	1	2	4	2	3	3	2	2	1
0	1	19	0	1	1	1	1	1	2	2	2	1	2	1	1	3	1	2	1	2	2	1
0	1	19	1	1	3	3	1	1	2	2	2	2	2	1	1	4	2	2	2	3	2	2
0	0	21	1	2	3	3	2	1	2	2	2	3	3	1	2	4	3	3	3	2	2	1
0	1	20	1	2	2	2	2	1	2	2	2	2	2	1	1	4	1	3	2	3	2	2
0	0	21	0	3	2	2	3	1	3	2	2	2	3	2	2	4	1	3	2	3	3	2
0	1	21	1	3	3	3	3	1	3	2	2	2	3	2	2	4	2	3	2	2	3	1
0	0	19	1	1	3	3	1	1	1	3	1	3	1	1	1	1	3	1	3	3	1	3
0	1	20	1	2	3	3	2	0	2	1	2	2	2	1	1	4	2	3	2	2	2	1
0	0	19	0	2	2	2	2	0	2	3	2	2	2	1	1	4	1	3	2	3	2	3
0	1	19	0	1	2	2	1	1	1	2	2	2	2	1	1	2	1	2	2	2	1	1
0	0	19	1	1	3	3	1	1	2	1	2	3	2	1	1	4	2	2	2	2	2	1
0	0	20	0	2	2	1	2	1	2	3	2	2	2	1	1	4	1	3	1	3	2	3
0	0	21	1	3	3	3	3	1	3	2	2	3	3	2	2	4	2	3	3	2	3	2
0	1	20	0	2	1	1	2	1	2	1	2	2	2	1	2	4	1	3	1	1	2	1
0	1	20	0	2	2	2	2	1	2	2	2	2	2	1	1	4	1	3	2	2	2	2
0	1	19	0	1	2	2	1	1	1	2	2	2	2	1	1	3	1	2	2	2	2	1
0	0	22	1	1	3	3	1	1	1	2	1	3	1	3	3	2	3	1	3	2	1	1
0	0	20	1	2	2	2	2	1	2	2	2	2	2	1	1	4	1	3	2	2	2	1
0	0	19	0	1	2	2	1	1	1	2	2	2	2	1	1	3	1	2	2	2	1	1
0	0	22	1	1	3	3	1	1	1	2	1	3	1	3	1	1	2	1	2	2	1	1
0	1	19	1	1	2	2	1	1	2	2	2	2	2	1	1	3	1	2	2	2	2	1
0	0	20	0	2	2	2	2	1	2	2	2	2	2	1	1	4	1	3	2	2	2	1
0	1	21	1	3	3	3	3	0	3	2	2	3	3	2	2	4	3	3	3	2	3	1
0	1	19	1	1	3	3	1	1	1	2	2	3	2	1	1	3	2	2	2	3	1	2
0	1	19	1	1	3	3	1	1	1	1	1	2	1	1	1	2	2	1	2	1	1	1
0	0	19	1	1	3	3	1	1	1	1	2	3	2	1	1	2	2	2	3	1	1	1
0	1	22	0	2	2	2	2	1	2	2	2	2	3	3	3	4	1	3	1	2	2	1
0	0	19	0	1	2	2	1	1	3	2	1	2	1	1	1	1	1	1	1	2	1	1
0	0	21	0	3	2	2	3	1	3	2	2	2	3	2	2	4	1	3	2	2	3	1
0	1	20	1	2	3	3	2	1	2	3	2	2	2	1	2	4	2	3	2	3	2	2
0	1	19	1	1	3	3	1	0	1	1	2	2	2	1	1	2	2	2	2	2	1	1
0	1	20	1	2	3	3	2	1	2	3	2	3	2	1	2	4	2	3	2	3	2	3
0	0	20	0	2	1	1	2	1	2	2	2	1	2	1	2	4	1	3	1	3	2	2
0	1	21	1	3	3	3	3	1	3	2	2	3	3	2	2	4	3	3	3	2	3	1
0	1	20	0	2	1	1	2	1	2	2	2	2	2	1	2	4	1	3	1	3	2	2
0	0	20	1	2	3	3	2	1	2	2	2	3	2	1	2	4	2	3	3	3	2	2
0	0	22	0	2	1	1	2	1	2	2	2	2	2	3	1	4	1	3	1	2	2	1
0	0	21	1	4	3	3	3	1	3	2	2	3	3	2	3	4	2	3	3	2	3	1
0	1	22	1	2	3	3	2	1	2	1	2	3	2	3	3	4	2	3	2	2	2	1
0	0	19	1	1	3	3	1	0	1	2	2	2	2	1	1	2	2	2	2	2	1	1
0	0	19	1	1	3	3	1	0	2	2	2	3	2	1	1	4	3	2	3	2	2	1
0	1	21	1	3	3	3	3	1	3	2	2	2	3	2	2	4	2	3	2	3	3	2
0	1	19	0	1	1	1	1	1	1	2	2	1	2	1	1	3	1	2	1	3	2	2
0	1	21	0	4	1	1	3	1	3	1	2	1	3	2	3	4	1	3	1	1	3	1
0	0	22	1	4	3	3	3	1	3	2	3	3	3	2	3	4	2	3	2	3	3	2
0	0	21	0	3	1	1	3	1	3	2	2	2	3	1	2	4	1	3	1	2	3	1
0	1	19	1	1	3	3	1	1	1	2	2	3	2	1	1	2	2	2	3	2	1	1
0	0	22	1	4	3	3	3	0	3	1	3	3	3	3	3	4	2	3	3	1	3	1
0	0	20	0	2	2	2	2	1	2	2	2	2	2	1	1	4	1	3	2	2	2	1
0	1	20	0	2	2	2	2	1	2	2	2	2	2	1	2	4	1	3	2	2	2	1
0	1	19	0	1	1	1	1	1	1	1	2	2	2	1	1	3	1	2	1	1	1	1
0	0	22	1	2	2	2	2	0	2	1	2	2	3	3	1	4	1	3	2	1	2	1
0	0	20	1	2	3	3	2	1	2	2	2	3	2	1	2	4	2	3	3	2	2	1
0	0	19	1	1	2	2	1	1	1	2	2	2	2	1	1	3	1	2	2	2	2	1
0	1	19	1	1	2	2	1	1	3	2	2	2	2	1	1	3	1	2	1	3	2	2
0	1	20	0	2	1	1	2	1	2	2	2	2	2	1	1	4	1	3	1	3	2	2
0	1	21	0	3	1	1	3	1	3	2	2	2	3	2	2	4	1	3	1	2	3	1
0	1	22	1	1	3	3	1	1	1	1	1	3	1	3	3	1	2	1	3	2	1	1
0	0	20	0	2	1	1	2	1	2	2	2	2	2	1	2	4	1	3	1	2	2	1
0	1	19	1	1	3	3	1	1	2	2	2	3	2	1	1	4	2	2	3	2	2	1
0	1	22	1	3	3	3	3	1	2	2	2	3	3	3	3	4	2	3	3	2	3	2
0	1	21	1	3	3	3	3	1	3	1	2	3	3	2	2	4	3	3	3	1	3	1
0	1	20	1	2	3	3	2	1	2	1	2	2	2	1	1	4	2	3	2	1	2	1
0	0	20	1	2	3	3	2	1	2	2	2	3	2	1	1	4	3	3	3	2	2	1
0	1	19	1	1	3	3	1	1	1	2	1	2	1	1	1	2	2	1	2	2	1	1
0	1	19	1	1	3	3	1	1	2	2	2	3	2	1	1	4	3	2	3	2	2	1
0	0	19	0	2	1	1	2	1	2	3	2	1	2	1	1	4	1	3	1	3	2	2
0	0	21	1	3	3	3	3	1	3	2	2	2	3	2	2	4	2	3	2	2	3	1
0	1	19	1	1	3	3	1	1	2	2	2	3	2	1	1	4	2	2	3	2	2	1
0	0	19	1	1	3	3	1	1	3	2	1	3	1	1	1	2	2	1	3	3	1	2
0	0	19	1	1	2	2	1	1	2	2	2	2	2	1	1	4	1	2	2	2	2	1
0	0	20	0	2	1	1	2	1	2	3	2	2	2	1	2	4	1	3	1	3	2	3
0	1	20	0	2	2	2	2	1	2	1	2	2	2	1	1	4	1	3	2	1	2	1
0	1	22	1	4	3	3	3	1	3	2	2	3	3	3	3	4	2	3	3	2	3	1
0	0	19	1	1	3	3	1	1	1	1	1	3	1	1	1	2	2	1	3	2	1	1
0	1	20	1	2	3	3	2	1	2	2	2	3	2	1	1	4	2	3	3	2	2	1
0	0	19	0	1	2	2	1	1	2	2	2	2	2	1	1	3	1	2	1	2	2	1
0	0	20	1	2	2	2	2	1	2	2	2	2	2	1	2	4	1	3	2	3	2	2
0	0	20	0	2	1	1	2	1	2	2	2	1	2	1	1	4	1	3	1	2	2	1
0	0	19	0	1	2	2	1	1	1	2	1	2	1	1	1	2	1	1	1	2	1	1
0	1	20	1	2	2	2	2	1	2	2	2	2	2	1	1	4	1	3	2	2	2	2
0	1	19	0	1	2	1	1	1	1	2	2	2	2	1	1	3	1	2	1	3	2	2
0	1	20	1	2	3	3	2	1	2	2	2	3	2	1	2	4	2	3	3	3	2	2
0	0	20	1	2	3	3	2	1	2	1	2	3	2	1	1	4	2	3	2	1	2	1
0	1	20	1	2	3	3	2	1	2	2	2	2	2	1	1	4	2	3	2	2	2	1
0	0	21	1	3	2	3	3	1	3	3	2	2	3	2	2	4	2	3	2	3	3	3
0	0	19	1	1	3	3	1	1	2	2	2	3	2	1	1	4	2	2	3	2	2	1
0	0	22	1	4	1	1	3	1	3	2	3	1	3	2	3	4	1	3	1	2	3	1
0	1	21	0	2	1	1	2	1	2	2	2	1	3	1	2	4	1	3	1	2	2	1
0	1	19	0	1	1	1	1	1	3	2	1	1	1	1	1	2	1	1	1	2	1	1
0	0	20	1	2	3	3	2	1	2	2	2	3	2	1	1	4	2	3	2	2	2	1
0	0	21	0	3	2	1	3	1	3	1	2	2	3	2	2	4	1	3	1	1	3	1
0	1	22	1	1	3	3	1	1	2	1	2	3	2	3	3	3	3	2	3	1	2	1
0	0	19	0	1	2	2	1	1	1	2	2	2	2	1	1	3	1	2	2	2	1	1
0	0	20	0	2	1	1	2	1	2	1	2	2	2	1	2	4	1	3	1	1	2	1
0	0	19	1	2	3	3	2	1	2	2	2	3	2	1	1	4	3	3	3	3	2	2
0	0	19	1	1	2	2	1	1	2	2	2	2	2	1	1	4	1	2	2	2	2	1
0	1	20	0	2	2	2	2	1	2	2	2	2	2	1	1	4	1	3	2	3	2	2
0	0	20	1	2	3	3	2	1	2	1	2	3	2	1	2	4	3	3	3	1	2	1
0	1	19	1	1	3	3	1	1	1	1	2	3	2	1	1	3	3	2	3	1	2	1
0	1	22	0	3	1	1	3	1	2	2	2	1	3	3	3	4	1	3	1	2	3	1
0	1	20	1	2	3	3	2	1	2	2	2	3	2	1	2	4	3	3	3	2	2	1
0	0	19	1	1	3	3	1	1	1	2	1	3	1	1	1	1	2	1	3	3	1	2
0	0	19	0	1	2	2	1	1	3	2	2	2	2	1	1	3	1	2	2	2	2	1
0	1	20	0	2	2	2	2	1	2	1	2	2	2	1	2	4	1	3	2	1	2	1
0	0	19	1	1	3	3	1	1	2	2	2	3	2	1	1	3	2	2	3	2	2	1
0	1	19	0	1	2	2	1	1	2	2	2	2	2	1	1	4	1	2	2	2	2	1
0	0	19	1	1	2	2	1	1	1	2	2	2	2	1	1	2	1	2	2	2	1	1
0	0	20	0	2	1	1	2	1	2	2	2	2	2	1	2	4	1	3	1	2	2	1
0	0	19	1	1	3	3	1	1	1	2	1	3	1	1	1	2	2	1	2	2	1	1
0	1	20	1	2	3	3	2	1	2	2	2	3	2	1	1	4	2	3	3	2	2	1
0	1	19	1	1	3	3	1	1	1	1	1	3	1	1	1	2	3	1	3	1	1	1
0	1	19	1	2	3	3	2	1	2	2	2	2	2	1	1	4	2	3	2	2	2	1
0	1	22	0	4	1	1	3	1	3	2	3	2	3	3	3	4	1	3	1	2	3	1
0	1	21	1	3	3	3	3	1	3	2	2	3	3	1	2	4	2	3	3	2	3	1
0	0	19	0	2	1	1	2	1	2	1	2	2	2	1	1	4	1	3	1	1	2	1
0	1	20	1	2	2	2	2	1	2	3	2	2	2	1	1	4	1	3	2	3	2	3
0	0	19	1	1	3	3	1	1	2	1	2	2	2	1	1	4	2	2	2	2	2	1
0	0	20	0	2	1	1	2	1	2	1	2	1	2	1	2	4	1	3	1	1	2	1
0	1	21	1	2	3	3	2	0	2	2	2	3	3	1	2	4	3	3	3	2	2	2
0	0	19	1	1	3	3	1	1	1	2	2	3	2	1	1	3	3	2	3	3	1	2
0	1	20	1	2	2	2	2	1	2	1	2	2	2	1	1	4	1	3	2	2	2	1
0	0	19	1	1	3	3	1	1	2	3	2	3	2	1	1	3	2	2	2	3	2	3
0	1	21	0	3	1	1	3	0	3	2	2	2	3	1	2	4	1	3	1	2	3	1
0	0	20	0	2	1	1	2	1	2	2	2	2	2	1	1	4	1	3	1	2	2	1
0	0	21	1	2	2	2	2	1	2	3	2	2	3	1	2	4	1	3	2	3	2	3
0	1	20	0	2	1	1	2	1	2	1	2	1	2	1	1	4	1	3	1	1	2	1
0	1	19	1	1	3	3	1	1	1	2	2	3	2	1	1	2	2	2	2	3	1	2
0	1	19	0	1	2	2	1	1	1	2	2	2	2	1	1	2	1	2	2	2	1	1
0	0	19	0	2	2	2	2	1	2	2	2	2	2	1	1	4	1	3	2	2	2	1
0	0	19	0	1	2	2	1	1	1	2	2	2	2	1	1	3	1	2	2	2	1	1
0	1	21	0	3	2	1	3	1	3	2	2	2	3	2	2	4	1	3	1	2	3	1
0	1	19	1	1	3	3	1	0	2	1	2	3	2	1	1	3	2	2	3	2	2	1
0	1	19	0	1	2	2	1	1	1	1	1	2	1	1	1	2	1	1	1	1	1	1
0	0	21	1	2	3	3	2	1	2	2	2	3	3	1	2	4	2	3	3	3	2	2
0	0	21	0	2	1	1	2	1	2	2	2	1	3	1	2	4	1	3	1	2	2	1
0	1	21	1	2	3	3	2	1	2	3	2	3	3	1	2	4	3	3	3	3	2	3
0	0	22	1	4	3	3	3	1	3	2	3	3	3	2	3	4	3	3	3	3	3	2
0	0	22	0	2	2	2	2	1	2	2	2	2	2	3	3	4	1	3	2	3	2	2
0	0	20	0	2	1	1	2	1	2	2	2	1	2	1	1	4	1	3	1	2	2	1
0	1	19	1	1	3	3	1	1	2	2	2	3	2	1	1	4	2	2	2	2	2	1
0	1	20	0	2	1	1	2	1	2	2	2	2	2	1	2	4	1	3	1	2	2	1
0	1	21	1	3	3	3	3	0	3	2	2	3	3	2	2	4	2	3	2	2	3	1
0	1	20	1	2	3	3	2	1	2	2	2	3	2	1	2	4	3	3	3	2	2	2
0	0	20	0	2	1	1	2	1	2	2	2	2	2	1	1	4	1	3	1	3	2	2
0	0	21	0	4	2	2	3	1	3	1	2	2	3	2	3	4	1	3	1	1	3	1
0	1	20	1	2	3	3	2	1	2	1	2	3	2	1	1	4	2	3	2	1	2	1
0	0	20	0	2	2	2	2	0	2	2	2	2	2	1	1	4	1	3	2	3	2	2
0	0	20	1	2	3	3	2	1	2	2	2	3	2	1	2	4	2	3	2	2	2	1
0	1	19	0	1	1	1	1	1	2	3	2	1	2	1	1	3	1	2	1	3	2	2
0	1	19	1	1	3	3	1	1	1	1	2	2	2	1	1	3	2	2	2	2	2	1
0	0	21	0	3	2	2	3	1	3	2	2	2	3	2	2	4	1	3	2	2	3	1
0	0	20	0	2	1	1	2	1	2	3	2	2	2	1	2	4	1	3	1	3	2	3
0	1	21	1	3	3	3	3	1	3	2	2	2	3	2	2	4	2	3	2	3	3	2
0	0	19	1	1	2	2	1	1	2	1	2	2	2	1	1	4	1	2	2	1	2	1
0	1	19	0	1	2	2	1	1	1	2	2	2	2	1	1	2	1	2	2	2	1	2
0	0	20	1	2	3	3	2	1	2	1	2	3	2	1	1	4	3	3	3	2	2	1
0	1	22	1	4	2	2	3	1	3	1	3	2	3	3	3	4	1	3	2	1	3	1
0	0	20	0	2	2	2	2	1	2	1	2	2	2	1	2	4	1	3	1	1	2	1
0	1	21	1	4	3	3	3	1	3	2	2	2	3	2	3	4	2	3	2	3	3	2
0	1	22	1	1	1	1	1	1	3	2	2	2	2	3	3	2	1	2	1	2	1	1
0	1	20	0	2	2	2	2	1	2	2	2	2	2	1	1	4	1	3	2	2	2	1
0	1	21	0	3	1	1	3	1	3	2	2	2	3	2	2	4	1	3	1	2	3	1
0	0	20	1	2	2	2	2	1	2	1	2	2	2	1	1	4	1	3	2	2	2	1
0	1	19	0	1	1	1	1	1	1	2	1	2	2	1	1	2	1	1	1	2	1	1
0	0	20	0	2	2	2	2	1	2	2	2	2	2	1	1	4	1	3	1	2	2	1
0	0	20	1	2	3	3	2	1	2	2	2	3	2	1	1	4	2	3	2	2	2	1
0	1	20	0	2	2	2	2	1	2	1	2	2	2	1	1	4	1	3	1	2	2	1
0	0	20	1	2	2	2	2	0	2	2	2	2	2	1	2	4	2	3	2	2	2	2
0	0	19	1	1	3	3	1	1	2	2	2	3	2	1	1	4	2	2	2	2	2	1
0	1	20	1	2	3	3	2	1	2	2	2	3	2	1	2	4	2	3	3	3	2	2
0	1	20	1	2	3	3	2	1	2	2	2	2	2	1	1	4	2	3	2	3	2	2
0	0	20	1	2	1	1	2	1	2	2	2	2	2	1	2	4	1	3	1	2	2	1
0	1	19	1	1	3	3	1	1	1	2	1	3	1	1	1	2	3	1	3	2	1	1
0	1	19	0	1	2	1	1	1	1	2	1	2	2	1	1	2	1	1	1	2	1	2
0	1	22	0	2	2	2	2	1	2	2	2	2	3	3	3	4	1	3	1	2	2	1
0	0	19	1	1	3	3	1	1	1	2	1	3	1	1	1	2	3	1	3	3	1	2
0	0	21	1	4	3	3	3	1	3	1	2	3	3	2	3	4	2	3	3	1	3	1
0	0	21	1	2	3	3	2	1	2	2	2	3	3	1	2	4	3	3	3	3	2	2
0	0	19	1	2	3	3	2	1	2	2	2	2	2	1	1	4	2	3	2	3	2	2
0	1	21	1	2	3	3	2	0	2	2	2	3	3	1	2	4	3	3	3	2	2	2
0	1	20	1	2	3	3	2	1	2	2	2	3	2	1	2	4	3	3	3	2	2	1
0	0	19	1	1	3	3	1	1	2	2	2	3	2	1	1	4	2	2	3	3	2	2
0	0	21	1	4	2	2	3	1	3	2	2	2	3	2	3	4	1	3	2	3	3	2
0	0	21	1	2	3	3	2	1	2	2	2	2	3	1	2	4	2	3	2	2	2	1
0	1	22	0	4	1	1	3	1	3	2	3	2	3	3	3	4	1	3	1	2	3	1
0	0	22	1	4	3	3	3	1	3	1	3	3	3	3	3	4	3	3	3	2	3	1
0	1	19	0	2	2	2	2	1	2	2	2	2	2	1	1	4	1	3	1	3	2	2
0	0	19	1	1	3	3	1	1	1	3	2	3	2	1	1	2	3	2	3	3	1	3
0	0	20	1	2	3	3	2	1	2	2	2	3	2	1	1	4	3	3	3	2	2	1
0	1	21	1	2	3	3	2	1	2	2	2	2	3	1	2	4	2	3	2	3	2	2
0	0	19	0	1	2	2	1	1	2	2	2	2	2	1	1	3	1	2	2	2	2	1
0	1	22	1	4	3	3	3	1	3	2	3	2	3	2	3	4	2	3	2	2	3	1
0	1	19	1	2	3	3	2	1	2	2	2	3	2	1	1	4	3	3	3	2	2	1
0	0	21	0	2	2	2	3	1	3	1	2	2	3	1	2	4	1	3	2	1	3	1
0	0	20	0	2	1	1	2	1	2	2	2	2	2	1	1	4	1	3	1	3	2	2
0	1	19	1	1	1	1	1	1	1	2	1	2	1	1	1	2	1	1	1	2	1	1
0	0	20	1	2	3	3	2	1	2	1	2	3	2	1	1	4	2	3	3	1	2	1
0	1	20	1	2	3	3	2	1	2	2	2	3	2	1	1	4	3	3	3	3	2	2
0	0	22	1	4	3	3	3	1	3	1	3	3	3	3	3	4	2	3	3	2	3	1
0	1	21	1	3	2	2	3	1	3	1	2	2	3	2	2	4	1	3	2	2	3	1
0	1	20	0	2	2	2	2	1	2	2	2	2	2	1	1	4	1	3	2	2	2	1
0	0	22	1	4	3	3	3	1	3	2	3	3	3	2	3	4	2	3	3	3	3	2
0	0	22	1	1	3	3	1	1	2	3	2	3	2	3	3	3	2	2	3	3	2	3
0	1	22	1	4	3	3	3	1	3	2	3	3	3	2	3	4	3	3	3	2	3	1
0	1	19	0	1	1	1	1	1	1	1	1	1	1	1	1	2	1	1	1	1	1	1
0	0	19	1	1	3	3	1	1	1	2	2	2	2	1	1	2	2	2	2	3	1	2
0	1	21	1	3	2	3	3	1	3	2	2	2	3	2	2	4	2	3	2	2	3	1
0	1	19	0	1	1	1	1	1	1	1	2	2	2	1	1	3	1	2	1	1	2	1
0	1	19	1	1	3	3	1	1	2	1	2	3	2	1	1	3	3	2	3	2	2	1
0	0	20	1	2	3	3	2	1	2	1	2	3	2	1	2	4	2	3	2	2	2	1
0	0	19	0	1	2	2	1	1	1	2	1	2	1	1	1	2	1	1	2	2	1	1
0	0	19	1	1	3	3	1	0	1	2	2	3	2	1	1	2	2	2	3	2	1	1
0	1	21	1	3	3	3	3	1	3	2	2	3	3	1	2	4	2	3	3	2	3	1
0	1	22	1	1	3	3	1	1	1	2	2	2	2	3	3	3	2	2	2	2	2	1
0	0	19	1	1	2	2	1	0	1	1	1	2	1	1	1	2	1	1	2	2	1	1
0	0	19	1	2	2	2	2	1	2	2	2	2	2	1	1	4	1	3	2	2	2	1
0	0	20	1	2	3	3	2	1	2	2	2	3	2	1	2	4	3	3	3	2	2	1
0	1	21	1	2	1	1	2	1	3	3	2	2	3	1	2	4	1	3	1	3	2	3
0	0	20	1	2	3	3	2	0	2	1	2	3	2	1	1	4	3	3	3	2	2	1
0	0	20	0	2	2	2	2	1	2	2	2	2	2	1	1	4	1	3	1	3	2	2
0	1	20	0	2	1	1	2	1	2	3	2	2	2	1	1	4	1	3	1	3	2	3
0	1	21	1	2	3	3	2	1	2	2	2	2	3	1	2	4	2	3	2	2	2	1
0	1	19	0	1	2	1	1	1	1	2	2	2	2	1	1	2	1	2	1	3	1	2
0	0	20	0	2	1	1	2	1	2	2	2	2	2	1	2	4	1	3	1	2	2	1
0	1	21	1	3	3	3	3	1	3	1	2	3	3	2	2	4	2	3	3	2	3	1
0	0	21	1	3	1	1	3	1	3	2	2	2	3	2	2	4	1	3	1	2	3	1
0	0	21	1	4	3	3	3	1	3	2	2	3	3	2	3	4	2	3	3	2	3	1
0	0	19	1	1	3	3	1	0	1	2	1	3	1	1	1	1	2	1	2	2	1	1
0	0	21	1	2	3	3	2	1	2	2	2	3	3	1	2	4	2	3	3	2	2	1
0	1	19	0	1	1	1	1	1	2	2	2	2	2	1	1	4	1	2	1	2	2	1
0	0	19	1	2	3	3	2	1	2	2	2	3	2	1	1	4	2	3	3	3	2	2
0	1	19	1	1	3	3	1	1	1	2	1	3	1	1	1	2	2	1	3	2	1	1
0	0	22	0	1	1	1	1	1	1	1	1	1	1	3	3	2	1	1	1	1	1	1
0	0	22	1	4	3	3	3	1	3	2	3	3	3	2	3	4	3	3	3	2	3	1
0	1	19	1	1	3	3	1	1	2	2	2	3	2	1	1	3	2	2	3	2	2	1
0	0	19	1	1	3	3	1	1	2	2	2	3	2	1	1	4	3	2	3	2	2	1
0	1	22	0	4	1	1	3	0	3	2	3	1	3	3	3	4	1	3	1	2	3	1
0	1	22	1	2	3	3	2	1	2	3	2	2	2	3	3	4	2	3	2	3	2	3
0	0	19	1	1	2	2	1	1	2	2	2	2	2	1	1	4	1	2	2	3	2	2
0	1	19	0	1	1	1	1	1	2	1	2	2	2	1	1	4	1	2	1	1	2	1
0	1	20	0	2	1	1	2	1	2	3	2	1	2	1	1	4	1	3	1	3	2	3
0	0	20	1	2	3	3	2	1	2	1	2	2	2	1	1	4	2	3	2	2	2	1
0	1	19	0	1	2	1	1	1	2	2	2	2	2	1	1	4	1	2	1	2	2	1
0	0	21	1	2	3	3	2	1	2	1	2	2	3	1	2	4	2	3	2	1	2	1
0	0	19	1	1	3	3	1	1	2	2	2	3	2	1	1	4	3	2	3	2	2	1
0	1	21	1	3	2	2	3	1	3	2	2	2	3	2	2	4	1	3	2	3	3	2
0	1	19	0	1	1	1	1	1	1	1	1	1	2	1	1	2	1	1	1	1	1	1
0	0	20	0	2	1	1	2	1	2	2	2	2	2	1	1	4	1	3	1	2	2	1
0	1	19	0	1	1	1	1	1	1	2	1	1	1	1	1	1	1	1	1	3	1	2
0	1	22	1	1	3	3	1	0	1	2	1	3	1	3	3	1	3	1	3	2	1	1
0	1	22	0	2	2	2	2	1	2	3	2	2	3	3	3	4	1	3	2	3	2	3
0	1	20	1	2	3	3	2	0	2	2	2	3	2	1	1	4	2	3	2	2	2	1
0	1	21	1	4	3	3	3	1	3	2	2	2	3	2	3	4	2	3	2	3	3	2
0	0	20	1	2	3	3	2	1	2	2	2	3	2	1	2	4	3	3	3	2	2	1
0	1	20	1	2	3	3	2	1	2	3	2	3	2	1	2	4	2	3	2	3	2	3
0	1	21	1	2	3	3	2	1	3	2	2	3	3	1	2	4	2	3	3	2	3	1
0	0	21	0	2	1	1	2	1	2	2	2	2	3	1	2	4	1	3	1	2	2	1
0	0	20	1	2	3	3	2	1	2	3	2	3	2	1	1	4	2	3	2	3	2	3
0	1	20	1	2	2	2	2	1	2	2	2	2	2	1	1	4	1	3	2	2	2	1
0	1	20	1	2	3	3	2	1	2	2	2	3	2	1	2	4	2	3	2	3	2	2
0	1	21	1	2	2	2	3	1	3	2	2	2	3	1	2	4	1	3	2	2	3	2
0	1	20	0	2	1	1	2	1	2	2	2	2	2	1	1	4	1	3	1	2	2	1
0	1	22	1	2	3	3	2	1	2	2	2	2	3	3	3	4	2	3	2	2	3	1
0	0	22	0	1	2	2	1	1	1	2	2	2	2	3	3	2	1	2	2	2	1	1
0	1	19	1	1	3	3	1	1	2	3	2	3	2	1	1	4	2	2	3	3	2	3
0	0	22	0	1	2	2	1	1	2	2	2	2	2	3	3	3	1	2	2	2	2	1
0	1	20	0	2	2	2	2	1	2	2	2	2	2	1	1	4	1	3	2	2	2	1
0	1	19	1	1	3	3	1	1	2	1	2	3	2	1	1	4	2	2	3	1	2	1
0	0	21	0	3	1	1	3	1	3	2	2	1	3	2	2	4	1	3	1	2	3	1
0	1	20	0	2	2	2	2	1	2	2	2	2	2	1	1	4	1	3	2	2	2	1
0	0	19	1	1	3	3	1	1	1	2	2	3	2	1	1	3	2	2	3	2	2	1
0	0	21	0	3	1	1	3	1	3	1	2	2	3	2	2	4	1	3	1	2	3	1
0	1	21	1	2	1	1	2	1	2	2	2	2	3	1	2	4	1	3	1	2	2	1
0	0	20	1	2	3	3	2	1	2	1	2	2	2	1	1	4	2	3	2	2	2	1
0	1	21	1	3	3	3	3	1	3	2	2	2	3	2	2	4	2	3	2	2	3	1
0	1	20	0	2	1	1	2	1	2	2	2	1	2	1	1	4	1	3	1	2	2	1
0	0	22	1	2	3	3	2	1	2	2	2	2	2	3	3	4	2	3	2	2	2	2
0	1	19	1	1	3	3	1	1	1	1	2	3	2	1	1	3	3	2	3	1	2	1
0	1	19	0	1	1	1	1	1	1	2	2	2	2	1	1	3	1	2	1	2	2	1
0	1	22	0	4	1	1	3	1	3	2	3	2	3	2	3	4	1	3	1	2	3	1
0	1	21	1	2	3	3	2	1	2	2	2	3	3	1	2	4	3	3	3	2	2	1
0	0	19	1	1	2	3	1	1	1	2	2	2	2	1	1	2	1	2	2	3	1	2
0	1	21	0	3	2	2	3	1	3	2	2	2	3	2	2	4	1	3	2	2	3	1
0	0	20	1	2	3	3	2	1	2	2	2	3	2	1	1	4	2	3	3	2	2	1
0	1	21	0	3	1	1	3	1	3	2	2	2	3	2	2	4	1	3	1	3	3	2
0	1	19	0	1	1	1	1	1	1	1	2	2	2	1	1	3	1	2	1	1	1	1
0	1	19	1	1	3	3	1	1	2	2	2	3	2	1	1	4	3	2	3	2	2	1
0	1	20	1	2	3	3	2	1	2	2	2	3	2	1	1	4	3	3	3	3	2	2
0	0	21	1	3	3	3	3	0	3	1	2	3	3	2	2	4	2	3	3	1	3	1
0	1	22	1	4	3	3	3	1	3	2	3	3	3	2	3	4	2	3	2	2	3	1
0	1	20	1	2	3	3	2	1	2	2	2	2	2	1	1	4	2	3	2	2	2	1
0	0	19	0	1	1	1	1	1	1	2	2	2	2	1	1	3	1	2	1	2	2	1
0	1	19	1	2	3	3	2	1	2	2	2	3	2	1	1	4	2	3	2	2	2	1
0	0	19	1	1	3	3	1	1	1	3	2	3	2	1	1	3	2	2	3	3	2	3
0	1	21	0	3	2	2	3	1	3	2	2	2	3	2	2	4	1	3	2	2	3	1
0	0	19	0	1	2	2	1	1	1	2	2	2	2	1	1	2	1	2	2	2	1	1
0	0	19	0	1	1	1	1	1	2	1	2	2	2	1	1	4	1	2	1	2	2	1
0	0	20	0	2	2	2	2	1	2	1	2	2	2	1	2	4	1	3	2	1	2	1
0	1	20	1	2	3	3	2	1	2	2	2	2	2	1	1	4	2	3	2	3	2	2
0	0	21	1	2	3	3	2	1	2	2	2	2	3	1	2	4	2	3	2	2	2	1
0	0	22	1	1	2	2	1	1	1	3	1	2	1	3	3	2	1	1	2	3	1	2
0	0	19	1	2	3	3	2	1	2	3	2	3	2	1	1	4	2	3	3	3	2	3
0	0	21	0	2	1	1	2	1	3	2	2	2	3	1	2	4	1	3	1	2	2	2
0	0	19	1	2	2	3	2	1	2	2	2	2	2	1	1	4	1	3	2	3	2	2
0	1	21	0	2	2	2	2	1	2	2	2	2	3	1	2	4	1	3	2	3	2	2
0	0	19	0	1	1	1	1	1	1	2	1	1	1	1	1	2	1	1	1	3	1	2
0	1	20	1	2	3	3	2	1	2	2	2	3	2	1	1	4	3	3	3	2	2	1
0	0	20	0	2	2	2	2	1	2	3	2	2	2	1	1	4	1	3	2	3	2	3
0	1	21	1	3	3	3	3	1	3	2	2	3	3	2	2	4	2	3	2	3	3	2
0	1	19	1	1	3	3	1	1	1	2	2	3	2	1	1	2	2	2	3	2	1	1
0	0	20	1	2	3	3	2	1	2	3	2	2	2	1	1	4	2	3	2	3	2	3
0	1	21	1	4	3	3	3	1	3	2	2	3	3	2	3	4	2	3	2	2	3	1
0	0	21	1	2	3	3	2	1	2	2	2	3	3	1	2	4	2	3	3	2	2	1
0	0	21	1	4	3	3	3	1	3	1	2	3	3	2	3	4	2	3	3	1	3	1
0	1	20	0	2	1	1	2	1	2	3	2	1	2	1	2	4	1	3	1	3	2	3
0	1	21	0	3	1	1	3	1	3	1	2	1	3	1	2	4	1	3	1	1	3	1
0	1	21	1	2	3	3	2	1	2	2	2	3	3	1	2	4	2	3	3	2	2	1
0	1	19	1	1	3	3	1	0	2	2	2	3	2	1	1	4	2	2	3	2	2	1
0	1	19	0	1	1	1	1	1	2	2	2	2	2	1	1	4	1	2	1	2	2	1
0	1	22	0	1	1	1	1	1	1	1	1	2	1	3	3	2	1	1	1	2	1	1
0	0	21	1	3	3	3	3	1	3	2	2	3	3	2	2	4	2	3	2	3	3	2
0	1	19	1	2	2	2	2	1	2	2	2	2	2	1	1	4	1	3	2	2	2	1
0	0	19	0	1	1	1	1	0	2	2	2	1	2	1	1	3	1	2	1	2	2	1
0	1	20	1	2	3	3	2	1	2	2	2	2	2	1	1	4	2	3	2	3	2	2
0	1	19	1	1	3	3	1	1	1	2	2	3	2	1	1	2	3	2	3	3	1	2
0	1	20	1	2	3	3	2	1	2	3	2	3	2	1	2	4	3	3	3	3	2	3
0	1	19	1	1	3	3	1	1	1	2	2	3	2	1	1	3	3	2	3	3	2	2
0	1	19	1	1	3	3	1	1	1	1	2	3	2	1	1	3	2	2	3	1	1	1
0	0	20	1	2	3	3	2	1	2	2	2	3	2	1	2	4	2	3	3	2	2	1
0	0	21	1	2	3	3	2	1	2	2	2	2	3	1	2	4	2	3	2	2	2	1
0	0	19	0	1	2	2	1	1	1	3	2	2	2	1	1	2	1	2	2	3	1	3
0	1	19	1	1	3	3	1	1	2	2	2	3	2	1	1	3	3	2	3	2	2	1
0	0	19	1	1	1	1	1	1	2	2	2	1	2	1	1	4	1	2	1	3	2	2
0	1	22	0	3	1	1	3	1	2	2	2	2	3	3	3	4	1	3	1	2	3	1
0	1	19	0	1	2	2	1	1	2	1	2	2	2	1	1	4	1	2	2	2	2	1
0	0	22	1	3	3	3	3	1	2	2	2	3	3	3	3	4	2	3	3	3	3	2
0	1	22	0	3	1	1	3	1	3	2	2	2	3	3	3	4	1	3	1	2	3	1
0	1	21	1	2	2	2	2	1	2	2	2	2	3	1	2	4	1	3	2	2	2	1
0	1	21	1	2	3	3	2	1	3	1	2	3	3	1	2	4	3	3	3	1	3	1
0	0	20	0	2	2	2	2	1	2	2	2	2	2	1	2	4	1	3	1	2	2	1
0	1	19	1	1	3	3	1	1	1	3	1	2	1	1	1	2	2	1	2	3	1	3
0	1	19	1	1	3	3	1	1	1	3	2	2	2	1	1	3	2	2	2	3	2	2
0	1	22	1	2	3	3	2	1	2	2	2	3	3	3	3	4	2	3	2	2	2	1
0	0	22	0	1	1	1	1	1	1	2	1	2	1	3	3	1	1	1	1	3	1	2
0	1	22	1	2	1	1	2	1	2	2	2	1	2	3	3	4	1	3	1	2	2	1
0	0	20	1	2	3	3	2	1	2	2	2	3	2	1	1	4	2	3	2	2	2	1
0	0	19	1	1	2	2	1	1	1	2	1	2	1	1	1	2	1	1	2	3	1	2
0	1	22	0	2	2	2	2	1	2	2	2	2	2	3	3	4	1	3	2	3	2	2
0	1	19	1	1	1	1	1	1	1	2	1	1	1	1	1	1	1	1	1	2	1	1
0	0	22	1	1	2	2	1	1	1	2	2	2	2	3	3	3	1	2	2	3	2	2
0	1	20	1	2	3	3	2	0	2	2	2	2	2	1	2	4	2	3	2	3	2	2
0	0	22	1	2	3	3	2	1	2	1	2	3	3	3	3	4	2	3	2	1	2	1
0	1	20	1	2	3	3	2	1	2	2	2	3	2	1	2	4	2	3	3	2	2	1
0	0	19	1	1	3	3	1	1	2	2	2	3	2	1	1	4	2	2	2	2	2	1
0	0	22	1	4	3	3	3	1	3	2	3	3	3	3	3	4	3	3	3	3	3	2
0	1	19	1	1	3	3	1	1	2	2	2	3	2	1	1	4	2	2	3	2	2	1
0	1	19	1	1	3	3	1	1	1	2	2	3	2	1	1	2	2	2	3	3	1	2
0	1	21	0	2	2	2	2	1	2	2	2	2	3	1	2	4	1	3	2	2	2	1
0	1	21	0	4	2	2	3	1	3	2	2	2	3	2	3	4	1	3	2	3	3	2
0	0	19	0	1	2	2	1	1	1	3	1	2	1	1	1	2	1	1	1	3	1	3
0	1	19	0	1	1	1	1	1	1	2	1	2	1	1	1	2	1	1	1	3	1	2
0	1	19	1	1	2	2	1	1	1	2	2	2	2	1	1	3	1	2	2	3	2	2
0	1	20	0	2	2	2	2	1	2	2	2	2	2	1	2	4	1	3	2	2	2	1
0	0	19	1	1	3	3	1	1	2	2	2	3	2	1	1	3	3	2	3	2	2	1
0	0	20	1	2	3	3	2	1	2	1	2	2	2	1	1	4	2	3	2	2	2	1
0	0	20	1	2	2	2	2	1	2	3	2	2	2	1	2	4	1	3	2	3	2	2
0	0	22	1	2	2	2	2	1	2	2	2	2	2	3	3	4	1	3	2	2	2	2
0	1	21	1	3	3	3	3	1	3	2	2	3	3	2	2	4	3	3	3	2	3	1
0	1	21	0	4	2	2	3	1	3	2	2	2	3	2	3	4	1	3	1	3	3	2
0	0	20	1	2	2	2	2	1	2	2	2	2	2	1	2	4	1	3	2	2	2	1
0	1	19	0	2	2	2	2	1	2	2	2	2	2	1	1	4	1	3	1	3	2	2
0	0	19	0	1	2	2	1	1	1	2	1	2	2	1	1	2	1	1	2	2	1	1
0	1	19	1	1	3	3	1	1	1	2	2	3	2	1	1	2	2	2	2	2	1	1
0	1	20	1	2	3	3	2	1	2	1	2	3	2	1	2	4	2	3	3	1	2	1
0	0	20	0	2	2	2	2	1	2	2	2	2	2	1	2	4	1	3	2	2	2	1
0	0	20	1	2	3	3	2	1	2	3	2	3	2	1	1	4	3	3	3	3	2	3
0	0	21	1	3	2	2	3	1	3	2	2	2	3	2	2	4	1	3	2	2	3	2
0	1	20	1	2	3	3	2	1	2	2	2	3	2	1	1	4	2	3	3	2	2	1
0	1	22	1	2	2	2	2	1	2	2	2	2	2	3	3	4	1	3	2	3	2	2
0	1	21	0	2	1	1	2	1	2	1	2	2	3	1	2	4	1	3	1	1	2	1
0	0	19	0	1	2	2	1	1	1	2	2	2	2	1	1	3	1	2	2	3	2	2
0	0	21	1	3	3	3	3	1	3	1	2	3	3	2	2	4	3	3	3	1	3	1
0	0	22	1	4	2	2	3	1	3	2	3	2	3	2	3	4	1	3	2	3	3	2
0	1	20	1	2	3	3	2	1	2	1	2	3	2	1	2	4	2	3	3	2	2	1
0	1	19	1	1	3	3	1	1	2	2	2	3	2	1	1	4	3	2	3	2	2	1
0	1	21	1	3	3	3	3	1	3	2	2	3	3	2	2	4	3	3	3	2	3	1
0	1	22	0	2	2	2	2	1	2	2	2	2	3	3	3	4	1	3	2	2	2	1
0	1	21	0	4	2	2	3	1	3	2	2	2	3	2	2	4	1	3	2	2	3	1
0	1	19	1	1	3	3	1	1	1	3	1	3	1	1	1	1	2	1	3	3	1	3
0	1	19	0	1	2	2	1	1	2	1	2	2	2	1	1	4	1	2	2	2	2	1
0	0	19	1	1	3	3	1	1	2	2	2	3	2	1	1	4	2	2	2	3	2	2
0	1	22	1	2	3	3	2	1	2	2	2	3	3	3	3	4	3	3	3	3	2	2
0	0	22	0	4	1	1	3	1	3	2	3	2	3	2	3	4	1	3	1	2	3	1
0	0	21	1	3	2	3	3	1	3	2	2	2	3	2	2	4	2	3	2	3	3	2
0	1	22	1	1	3	3	1	1	1	2	1	3	1	3	3	1	2	1	2	3	1	2
0	0	20	1	2	3	3	2	1	2	2	2	3	2	1	2	4	3	3	3	3	2	2
0	0	22	1	4	3	3	3	1	3	2	3	2	3	2	3	4	2	3	2	2	3	1
0	1	20	1	2	3	3	2	1	2	1	2	3	2	1	2	4	2	3	3	2	2	1
0	1	22	0	1	2	2	1	1	1	1	2	2	2	3	3	3	1	2	2	1	2	1
0	0	21	1	3	3	3	3	1	3	2	2	3	3	2	2	4	3	3	3	3	3	2
0	1	20	1	2	3	3	2	1	2	2	2	3	2	1	1	4	2	3	3	2	2	1
0	1	19	1	1	3	3	1	1	1	3	2	3	2	1	1	2	2	2	2	3	1	3
0	0	20	1	2	3	3	2	1	2	2	2	3	2	1	2	4	2	3	2	2	2	2
0	0	19	0	2	2	2	2	1	2	2	2	2	2	1	1	4	1	3	2	2	2	1
0	1	21	0	4	2	1	3	1	3	2	2	2	3	2	3	4	1	3	1	2	3	1
0	1	19	0	1	1	1	1	1	2	2	2	2	2	1	1	4	1	2	1	2	2	1
0	0	21	1	3	3	3	3	1	3	1	2	3	3	2	2	4	3	3	3	1	3	1
0	1	20	0	2	2	2	2	1	2	2	2	2	2	1	2	4	1	3	2	3	2	2
0	1	19	1	1	3	3	1	1	2	2	2	3	2	1	1	4	2	2	3	2	2	2
0	1	20	0	2	1	1	2	1	2	2	2	1	2	1	2	4	1	3	1	2	2	2
0	1	19	0	1	2	2	1	1	1	2	2	2	2	1	1	3	1	2	1	2	2	1
0	1	20	1	2	3	3	2	1	2	2	2	3	2	1	2	4	2	3	3	2	2	1
0	1	21	0	3	1	1	3	1	3	1	2	1	3	2	2	4	1	3	1	2	3	1
0	1	20	0	2	2	2	2	1	2	3	2	2	2	1	2	4	1	3	2	3	2	3
0	1	19	0	1	1	1	1	1	1	2	2	2	2	1	1	3	1	2	1	2	2	1
0	0	22	1	4	3	3	3	1	3	2	3	2	3	2	3	4	2	3	2	2	3	2
0	1	21	1	3	2	2	3	1	3	2	2	2	3	2	2	4	1	3	2	2	3	1
0	0	20	1	2	2	2	2	0	2	2	2	2	2	1	2	4	1	3	2	3	2	2
0	1	22	0	4	1	1	3	1	3	2	3	2	3	2	3	4	1	3	1	2	3	1
0	0	20	1	2	3	3	2	1	2	2	2	3	2	1	2	4	2	3	3	2	2	1
0	0	22	1	4	3	3	3	1	3	1	3	3	3	2	3	4	2	3	3	1	3	1
0	1	20	1	2	2	2	2	1	2	2	2	2	2	1	1	4	1	3	2	2	2	1
0	1	20	1	2	3	3	2	1	2	2	2	3	2	1	1	4	2	3	3	2	2	1
0	0	22	0	2	1	1	2	1	2	2	2	2	2	3	3	4	1	3	1	2	2	1
0	0	21	1	2	3	3	2	1	2	1	2	2	3	1	2	4	2	3	2	1	2	1
0	1	19	0	1	2	1	1	1	1	3	2	2	2	1	1	3	1	2	1	3	1	3
0	0	19	1	1	3	3	1	1	2	2	2	3	2	1	1	4	2	2	2	2	2	1
0	0	22	1	1	2	3	1	1	2	2	2	2	2	3	3	4	2	3	2	2	2	2
0	0	21	1	3	3	3	3	1	3	2	2	3	3	2	2	4	3	3	3	3	3	2
0	0	19	0	1	1	1	1	1	2	2	2	2	2	1	1	4	1	2	1	3	2	2
0	1	19	1	2	3	3	2	1	2	2	2	2	2	1	1	4	2	3	2	2	2	1
0	1	21	0	4	2	2	3	1	3	1	2	2	3	2	3	4	1	3	1	2	3	1
0	1	21	0	2	1	1	2	1	2	2	2	2	3	1	2	4	1	3	1	2	2	1
0	1	20	0	2	1	1	2	1	2	1	2	2	2	1	1	4	1	3	1	1	2	1
0	1	19	0	1	2	2	1	1	2	2	2	2	2	1	1	3	1	2	2	2	2	1
0	0	20	1	2	2	2	2	1	2	2	2	2	2	1	1	4	1	3	2	2	2	1
0	0	22	0	4	1	1	3	1	3	2	3	2	3	2	3	4	1	3	1	2	3	1
0	0	19	0	1	1	1	1	1	2	1	2	2	2	1	1	3	1	2	1	1	2	1
0	1	19	0	1	2	2	1	1	1	2	1	2	1	1	1	2	1	1	2	2	1	1
0	1	19	1	1	3	3	1	1	1	2	1	3	1	1	1	2	2	1	2	2	1	1
0	1	19	0	1	1	1	1	1	1	2	2	2	2	1	1	3	1	2	1	2	1	1
0	1	19	1	1	3	3	1	1	1	2	1	3	1	1	1	2	2	1	2	2	1	1
0	1	19	1	2	3	3	2	1	2	1	2	3	2	1	1	4	2	3	3	2	2	1
0	1	21	1	2	2	2	2	1	3	2	2	2	3	1	2	4	1	3	1	2	2	1
0	0	19	1	2	3	3	2	1	2	2	2	2	2	1	1	4	2	3	2	2	2	2
0	1	19	1	1	3	3	1	1	2	2	2	3	2	1	1	3	2	2	3	2	2	1
0	0	19	1	1	2	2	1	1	1	2	2	2	2	1	1	3	1	2	2	2	2	1
0	1	20	1	2	1	1	2	0	2	3	2	2	2	1	1	4	1	3	1	3	2	3
0	1	21	0	2	1	1	2	1	2	2	2	2	3	1	2	4	1	3	1	2	2	1
0	0	22	1	4	3	3	3	1	3	2	3	3	3	3	3	4	3	3	3	2	3	1
0	0	22	1	2	3	3	2	1	2	1	2	2	2	3	3	4	2	3	2	1	2	1
0	0	20	1	2	3	3	2	1	2	2	2	3	2	1	1	4	3	3	3	2	2	1
0	0	19	1	1	3	3	1	1	2	2	2	3	2	1	1	4	2	2	3	3	2	2
0	1	19	1	1	3	3	1	1	1	2	2	2	2	1	1	3	2	2	2	2	1	1
0	0	19	0	1	1	1	1	1	1	2	1	2	1	1	1	2	1	1	1	2	1	1
0	0	20	0	2	1	1	2	1	2	2	2	1	2	1	1	4	1	3	1	3	2	2
0	0	20	1	2	3	3	2	1	2	2	2	3	2	1	2	4	2	3	2	2	2	1
0	1	19	0	1	2	2	1	1	1	2	2	2	2	1	1	2	1	2	1	2	1	1
0	0	21	0	3	2	2	3	1	3	1	2	2	3	1	2	4	1	3	2	1	3	1
0	1	20	1	2	3	3	2	1	2	2	2	2	2	1	2	4	2	3	2	2	2	1
0	1	19	1	2	1	1	2	1	2	2	2	2	2	1	1	4	1	3	1	2	2	1
0	1	22	0	2	1	1	2	1	2	2	2	2	2	3	3	4	1	3	1	2	2	1
0	0	21	0	3	1	1	3	1	3	2	2	2	3	1	2	4	1	3	1	2	3	1
0	1	19	0	1	1	1	1	1	1	1	2	2	2	1	1	3	1	2	1	1	2	1
0	0	19	0	1	1	1	1	1	2	2	2	1	2	1	1	3	1	2	1	2	2	2
0	0	19	1	1	3	3	1	1	1	2	1	3	2	1	1	2	2	1	3	2	1	1
0	1	22	1	2	2	2	2	1	2	2	2	2	2	3	3	4	1	3	2	2	2	1
0	0	21	0	3	1	1	3	1	3	2	2	1	3	2	2	4	1	3	1	2	3	1
0	0	20	1	2	2	2	2	1	2	2	2	2	2	1	1	4	1	3	2	2	2	1
0	1	21	1	3	2	2	3	1	3	2	2	2	3	2	2	4	1	3	1	3	3	2
0	0	22	1	1	3	3	1	1	2	2	2	3	2	3	3	3	2	2	2	2	2	1
0	0	21	0	3	1	1	3	1	3	1	2	1	3	2	2	4	1	3	1	1	3	1
0	1	19	1	1	3	3	1	0	2	2	2	3	2	1	1	3	2	2	3	2	2	1
0	1	19	1	1	3	3	2	1	2	2	2	3	2	1	1	4	2	3	3	2	2	1
0	1	20	1	2	2	2	2	1	2	2	2	2	2	1	1	4	1	3	2	2	2	1
0	0	20	1	2	3	3	2	1	2	2	2	3	2	1	1	4	3	3	3	3	2	2
0	1	21	1	3	3	3	3	1	3	2	2	2	3	2	2	4	2	3	2	2	3	1
0	0	21	1	3	3	3	3	1	3	2	2	3	3	2	2	4	3	3	3	2	3	2
0	1	20	1	2	3	3	2	1	2	1	2	3	2	1	2	4	2	3	3	1	2	1
0	0	19	1	1	3	3	1	1	1	1	2	3	2	1	1	3	3	2	3	1	2	1
0	0	21	0	3	2	2	3	1	3	2	2	2	3	1	2	4	1	3	2	2	3	1
0	0	19	1	1	3	3	1	1	1	2	2	2	2	1	1	2	2	2	2	2	1	1
0	0	19	1	1	3	3	1	1	2	3	2	2	2	1	1	3	2	2	2	3	2	3
0	1	21	1	2	2	2	2	0	2	2	2	2	3	1	2	4	1	3	2	2	2	1
0	1	20	0	2	1	1	2	1	2	2	2	1	2	1	1	4	1	3	1	3	2	2
0	0	20	1	2	1	1	2	0	2	2	2	2	2	1	1	4	1	3	1	2	2	1
0	1	19	1	1	2	2	1	0	1	1	2	2	2	1	1	2	1	2	2	2	1	1
0	0	20	1	2	3	3	2	1	2	2	2	3	2	1	2	4	2	3	3	2	2	1
0	1	20	0	2	2	2	2	1	2	2	2	2	2	1	1	4	1	3	2	2	2	1
0	0	21	1	4	3	3	3	1	3	2	2	3	3	2	3	4	2	3	3	2	3	1
0	0	19	1	1	2	2	1	1	1	2	1	2	1	1	1	2	1	1	2	2	1	1
0	1	19	1	1	3	3	1	1	2	2	2	3	2	1	1	4	2	2	3	2	2	1
0	1	20	1	2	3	3	2	1	2	2	2	3	2	1	2	4	3	3	3	2	2	1
0	1	22	1	4	1	1	3	1	3	2	3	1	3	2	3	4	1	3	1	3	3	2
0	1	21	1	3	3	3	3	1	3	2	2	3	3	2	2	4	3	3	3	2	3	1
0	0	22	1	1	3	3	1	1	1	3	2	2	2	3	3	3	2	2	2	3	2	3
0	1	22	1	2	3	3	2	1	2	2	2	3	3	3	3	4	2	3	3	3	2	2
0	1	19	1	2	3	3	2	1	2	2	2	3	2	1	1	4	2	3	2	2	2	1
0	0	21	0	4	2	2	3	1	3	3	2	2	3	2	3	4	1	3	2	3	3	3
0	0	19	0	1	1	1	1	1	1	2	1	2	1	1	1	1	1	1	1	2	1	1
0	1	19	0	1	1	1	1	1	1	2	2	1	2	1	1	2	1	2	1	2	1	1
0	1	20	0	2	2	2	2	1	2	2	2	2	2	1	2	4	1	3	2	2	2	2
0	0	21	1	2	3	3	2	1	2	2	2	2	3	1	2	4	2	3	2	2	2	2
0	1	20	1	2	2	2	2	1	2	2	2	2	2	1	1	4	1	3	2	2	2	1
0	1	19	1	1	3	3	1	1	1	3	1	3	1	1	1	2	2	1	3	3	1	3
0	0	20	1	2	3	3	2	1	2	2	2	3	2	1	2	4	3	3	3	2	2	1
0	1	19	0	1	2	2	1	1	1	2	2	2	2	1	1	3	1	2	2	2	2	1
0	0	20	0	2	2	2	2	1	2	2	2	2	2	1	1	4	1	3	2	2	2	2
0	0	20	1	2	3	3	2	1	2	3	2	2	2	1	2	4	2	3	2	3	2	3
0	0	20	1	2	2	2	2	1	2	2	2	2	2	1	1	4	1	3	2	2	2	1
0	0	19	1	1	3	3	1	1	1	1	2	3	2	1	1	3	2	2	2	1	2	1
0	1	21	0	3	1	1	3	1	3	2	2	2	3	1	2	4	1	3	1	2	3	1
0	1	21	0	2	1	1	2	0	2	2	2	2	3	1	2	4	1	3	1	2	2	1
0	1	19	1	1	3	3	1	1	2	1	2	2	2	1	1	4	2	2	2	1	2	1
0	0	22	1	3	3	3	3	1	2	2	2	2	3	3	3	4	2	3	2	2	3	1
0	1	19	1	1	2	2	1	1	1	2	2	2	2	1	1	3	1	2	2	2	2	1
0	0	21	1	2	3	3	2	1	3	2	2	3	3	1	2	4	2	3	2	2	2	1
0	1	21	0	4	1	1	3	1	3	3	2	1	3	2	3	4	1	3	1	3	3	3
0	0	19	0	1	1	1	1	1	1	2	1	1	1	1	1	2	1	1	1	3	1	2
0	1	22	1	4	3	3	3	1	3	1	3	3	3	3	3	4	3	3	3	1	3	1
0	1	19	1	1	2	2	1	1	2	1	2	2	2	1	1	4	1	2	2	1	2	1
0	0	22	1	2	2	2	2	1	2	2	2	2	2	3	3	4	1	3	2	2	2	1
0	0	20	1	2	2	2	2	1	2	1	2	2	2	1	1	4	1	3	2	2	2	1
0	0	21	0	3	2	2	3	1	3	2	2	2	3	2	2	4	1	3	2	3	3	2
0	0	21	0	2	2	2	2	1	3	2	2	2	3	1	2	4	1	3	2	2	2	1
0	1	20	1	2	3	3	2	1	2	2	2	3	2	1	1	4	2	3	2	2	2	1
0	0	19	1	1	3	3	1	1	2	2	2	3	2	1	1	4	2	2	3	2	2	1
0	0	19	1	2	3	3	2	1	2	2	2	3	2	1	1	4	3	3	3	2	2	1
0	0	19	0	1	1	1	1	1	1	2	2	2	2	1	1	3	1	2	1	2	2	1
0	1	21	0	3	1	1	3	1	3	2	2	2	3	2	2	4	1	3	1	2	3	1
0	1	20	0	2	2	1	2	1	2	2	2	2	2	1	1	4	1	3	1	2	2	1
0	1	22	1	3	2	2	3	1	3	2	2	2	3	3	3	4	1	3	2	2	3	1
0	0	19	0	1	1	1	1	1	2	3	2	1	2	1	1	3	1	2	1	3	2	3
0	1	22	1	1	2	2	1	1	1	2	1	2	1	3	3	2	1	1	2	2	1	1
0	1	19	1	1	3	3	1	1	2	2	2	2	2	1	1	4	2	2	2	2	2	2
0	0	22	0	4	1	1	3	0	3	1	3	1	3	2	3	4	1	3	1	1	3	1
0	1	21	0	2	1	1	2	1	2	1	2	2	3	1	2	4	1	3	1	2	2	1
0	0	19	0	2	1	1	2	1	2	2	2	1	2	1	1	4	1	3	1	2	2	1
0	1	22	0	4	1	1	3	1	3	2	3	2	3	3	3	4	1	3	1	2	3	2
0	0	21	0	2	2	2	2	1	2	1	2	2	3	1	2	4	1	3	1	1	2	1
0	1	20	0	2	2	2	2	1	2	2	2	2	2	1	1	4	1	3	2	2	2	2
0	1	22	1	4	3	3	3	1	3	2	3	2	3	3	3	4	2	3	2	2	3	1
0	0	20	1	2	3	3	2	1	2	1	2	3	2	1	1	4	3	3	3	2	2	1
0	1	22	1	4	3	3	3	1	3	1	3	2	3	3	3	4	2	3	2	2	3	1
0	0	20	0	2	2	2	2	1	2	2	2	2	2	1	1	4	1	3	2	3	2	2
0	0	20	1	2	3	3	2	1	2	2	2	3	2	1	2	4	2	3	3	2	2	2
0	0	21	1	3	3	3	3	1	3	2	2	3	3	2	2	4	3	3	3	3	3	2
0	1	20	0	2	1	1	2	1	2	1	2	1	2	1	1	4	1	3	1	1	2	1
0	0	20	1	2	3	3	2	1	2	2	2	3	2	1	1	4	3	3	3	2	2	1
0	0	20	0	2	2	2	2	1	2	3	2	2	2	1	1	4	1	3	2	3	2	3
0	0	20	1	2	3	3	2	1	2	2	2	2	2	1	1	4	2	3	2	2	2	2
0	0	19	0	1	1	1	1	1	2	2	2	2	2	1	1	3	1	2	1	2	2	2
0	1	21	1	2	3	3	2	1	2	3	2	2	3	1	2	4	2	3	2	3	2	3
0	1	20	1	2	3	3	2	0	2	2	2	2	2	1	1	4	2	3	2	2	2	1
0	1	22	1	4	3	3	3	1	3	1	3	3	3	2	3	4	2	3	3	2	3	1
0	0	20	1	2	3	3	2	1	2	1	2	3	2	1	1	4	3	3	3	1	2	1
0	1	21	1	2	3	3	2	1	2	1	2	3	3	1	2	4	3	3	3	2	2	1
0	1	19	1	2	1	1	2	1	2	3	2	2	2	1	1	4	1	3	1	3	2	3
0	1	19	1	2	2	2	2	1	2	2	2	2	2	1	1	4	1	3	2	2	2	1
0	0	20	1	2	3	3	2	1	2	2	2	2	2	1	1	4	2	3	2	2	2	1
0	0	19	1	1	3	3	1	1	1	1	2	3	2	1	1	3	2	2	2	1	2	1
0	1	19	1	1	3	3	1	1	1	2	2	3	2	1	1	2	3	2	3	2	1	1
0	1	19	1	1	3	3	1	1	1	2	2	3	2	1	1	3	2	2	3	2	2	1
0	1	19	1	1	3	3	1	1	1	2	1	2	1	1	1	2	2	1	2	2	1	1
0	0	20	1	2	3	3	2	1	2	2	2	3	2	1	1	4	3	3	3	2	2	1
0	1	20	1	2	3	3	2	1	2	2	2	2	2	1	1	4	2	3	2	2	2	1
0	0	20	1	2	3	3	2	1	2	2	2	3	2	1	1	4	3	3	3	2	2	1
0	1	22	1	4	3	3	3	1	3	1	3	3	3	2	3	4	2	3	2	1	3	1
0	1	21	1	3	3	3	3	1	3	2	2	3	3	2	2	4	2	3	2	2	3	1
0	0	19	1	1	3	3	1	1	2	2	2	3	2	1	1	3	2	2	3	2	2	1
0	0	20	0	2	1	1	2	1	2	1	2	2	2	1	2	4	1	3	1	1	2	1
0	0	21	1	2	2	2	2	1	3	3	2	2	3	1	2	4	1	3	2	3	3	3
0	0	22	0	2	1	1	2	1	2	2	2	1	2	3	3	4	1	3	1	2	2	1
0	0	22	1	4	3	3	3	1	3	2	3	3	3	2	3	4	3	3	3	2	3	1
0	0	22	1	1	2	2	1	1	1	2	1	2	1	3	3	1	1	1	2	3	1	2
0	0	19	1	1	3	3	1	0	2	2	2	3	2	1	1	4	2	2	3	3	2	2
0	0	19	1	1	3	3	1	1	2	2	2	3	2	1	1	3	2	2	3	2	2	2
0	1	19	1	1	2	2	1	1	2	2	2	2	2	1	1	4	1	2	2	3	2	2
0	0	19	1	1	3	3	1	1	2	3	2	3	2	1	1	3	3	2	3	3	2	3
0	0	19	0	2	1	1	2	1	2	2	2	1	2	1	1	4	1	3	1	2	2	1
0	1	20	1	2	3	3	2	1	2	2	2	3	2	1	1	4	2	3	3	3	2	2
0	1	19	0	1	1	1	1	1	1	1	1	2	1	1	1	1	1	1	1	1	1	1
0	1	19	1	1	3	3	1	1	1	2	2	3	2	1	1	3	2	2	3	3	1	2
0	0	20	1	2	3	3	2	1	2	1	2	3	2	1	2	4	2	3	3	2	2	1
0	0	19	1	1	3	3	1	0	2	1	2	3	2	1	1	4	3	2	3	2	2	1
0	1	19	1	1	3	3	1	1	1	1	1	3	1	1	1	2	2	1	3	2	1	1
0	1	19	0	1	1	1	1	1	1	2	1	1	1	1	1	1	1	1	1	2	1	1
0	0	19	0	1	2	2	1	1	1	2	1	2	1	1	1	1	1	1	2	3	1	2
0	0	19	1	2	3	3	2	1	2	2	2	3	2	1	1	4	3	3	3	3	2	2
0	0	19	1	1	3	3	1	1	2	2	2	3	2	1	1	3	2	2	2	2	2	1
0	0	21	1	2	3	3	2	1	2	2	2	3	3	1	2	4	3	3	3	2	2	1
0	1	20	1	2	3	3	2	1	2	2	2	2	2	1	1	4	2	3	2	2	2	1
0	0	20	1	2	3	3	2	1	2	2	2	3	2	1	2	4	2	3	2	2	2	1
0	1	21	1	4	3	3	3	1	3	2	2	3	3	2	3	4	2	3	2	2	3	1
0	0	20	1	2	3	3	2	1	2	2	2	2	2	1	2	4	2	3	2	2	2	1
0	0	19	1	1	3	3	1	1	1	3	2	3	2	1	1	3	3	2	3	3	1	2
0	0	21	0	3	2	2	3	1	3	2	2	2	3	2	2	4	1	3	1	2	3	1
0	0	19	1	1	3	3	1	0	1	3	2	3	2	1	1	3	2	2	2	3	2	3
0	1	20	0	2	2	2	2	1	2	2	2	2	2	1	1	4	1	3	2	2	2	1
0	0	19	1	1	3	3	1	1	1	2	2	3	2	1	1	3	3	2	3	3	2	2
0	1	22	0	1	1	1	1	1	1	2	2	2	2	3	3	3	1	2	1	3	2	2
0	0	21	0	2	1	1	2	1	2	2	2	1	3	1	2	4	1	3	1	2	2	1
0	1	20	1	2	2	2	2	0	2	2	2	2	2	1	1	4	1	3	2	2	2	1
0	1	21	1	2	3	3	2	1	2	2	2	3	3	1	2	4	2	3	3	2	2	1
0	0	19	1	1	2	2	1	1	2	2	2	2	2	1	1	3	1	2	2	2	2	1
0	1	21	1	2	3	3	2	1	2	3	2	3	3	1	2	4	2	3	2	3	2	3
0	1	20	1	2	3	3	2	1	2	3	2	3	2	1	1	4	3	3	3	3	2	3
0	0	21	0	3	1	1	3	0	3	1	2	1	3	1	2	4	1	3	1	2	3	1
0	0	21	0	2	2	2	2	1	2	3	2	2	3	1	2	4	1	3	2	3	2	3
0	1	21	1	2	3	3	2	1	2	1	2	2	3	1	2	4	2	3	2	2	2	1
0	1	19	1	2	3	3	2	1	2	2	2	3	2	1	1	4	3	3	3	2	2	1
0	0	19	1	2	3	3	2	1	2	2	2	2	2	1	1	4	2	3	2	2	2	1
0	0	19	1	2	3	3	2	1	2	2	2	2	2	1	1	4	2	3	2	2	2	1
0	0	19	1	1	3	3	1	1	2	1	2	3	2	1	1	4	2	2	3	1	2	1
0	0	20	1	2	2	3	2	1	2	3	2	2	2	1	2	4	2	3	2	3	2	3
0	0	22	1	4	3	3	3	1	3	2	3	3	3	3	3	4	2	3	3	2	3	1
0	1	20	1	2	3	3	2	1	2	2	2	2	2	1	1	4	2	3	2	2	2	1
0	1	21	1	2	2	2	2	0	2	2	2	2	3	1	2	4	1	3	2	2	2	1
0	0	19	1	1	2	2	1	1	1	2	2	2	2	1	1	2	1	2	2	2	1	1
0	0	20	1	2	3	3	2	1	2	2	2	3	2	1	2	4	2	3	2	2	2	1
0	1	19	1	1	3	3	1	1	1	2	1	3	1	1	1	2	2	1	2	2	1	1
0	1	20	1	2	3	3	2	1	2	2	2	3	2	1	1	4	3	3	3	3	2	2
0	1	21	1	2	3	3	2	1	2	1	2	3	3	1	2	4	2	3	3	1	2	1
0	1	21	0	3	2	2	3	1	3	2	2	2	3	2	2	4	1	3	2	3	3	2
0	1	19	1	1	3	3	1	1	1	2	1	3	1	1	1	1	3	1	3	3	1	2
0	0	19	1	1	3	3	1	1	1	2	2	3	2	1	1	3	2	2	2	3	1	2
0	1	19	1	1	3	3	1	1	2	2	2	3	2	1	1	3	2	2	3	3	2	2
0	0	19	1	1	3	3	1	1	1	1	1	3	1	1	1	2	2	1	2	1	1	1
0	1	19	0	1	2	2	1	1	2	1	2	2	2	1	1	4	1	2	2	1	2	1
0	0	20	1	2	3	3	2	1	2	2	2	3	2	1	2	4	2	3	2	2	2	1
0	0	19	1	2	3	3	2	1	2	3	2	2	2	1	1	4	2	3	2	3	2	3
0	0	22	0	3	2	2	3	0	2	2	2	2	3	3	3	4	1	3	2	2	3	1
0	0	20	0	2	2	2	2	1	2	2	2	2	2	1	1	4	1	3	2	2	2	1
0	1	20	0	2	1	1	2	1	2	3	2	2	2	1	2	4	1	3	1	3	2	3
0	0	20	1	2	3	3	2	1	2	3	2	3	2	1	1	4	3	3	3	3	2	3
0	0	22	1	4	3	3	3	1	3	1	3	2	3	2	3	4	2	3	2	1	3	1
0	0	22	0	2	1	1	2	1	2	2	2	2	3	3	3	4	1	3	1	2	2	1
0	1	20	1	2	3	3	2	1	2	2	2	2	2	1	2	4	2	3	2	2	2	1
0	1	22	1	2	3	3	2	1	2	3	2	3	2	3	3	4	2	3	3	3	2	3
0	0	20	0	2	2	2	2	1	2	1	2	2	2	1	2	4	1	3	2	2	2	1
0	1	21	1	3	3	3	3	1	3	2	2	2	3	2	2	4	2	3	2	2	3	1
0	1	22	1	4	2	3	3	1	3	2	3	2	3	2	3	4	2	3	2	2	3	1
0	0	19	1	1	3	3	1	1	1	2	2	3	2	1	1	3	3	2	3	2	1	1
0	0	22	0	4	1	1	3	1	3	2	3	1	3	2	3	4	1	3	1	2	3	1
0	1	19	1	1	3	3	1	1	2	2	2	2	2	1	1	4	2	2	2	3	2	2
0	1	19	0	1	2	2	1	1	2	3	2	2	2	1	1	4	1	2	1	3	2	3
0	1	21	1	4	3	3	3	0	3	2	2	2	3	2	3	4	2	3	2	2	3	1
0	0	19	1	1	3	3	1	1	2	2	2	3	2	1	1	4	2	2	3	2	2	1
0	0	21	0	4	1	1	3	1	3	2	2	1	3	2	3	4	1	3	1	2	3	1
0	1	19	1	1	3	3	1	1	1	1	2	3	2	1	1	3	2	2	3	1	1	1
0	0	22	1	4	3	3	3	1	3	3	3	3	3	2	3	4	3	3	3	3	3	3
0	1	20	1	2	2	2	2	1	2	2	2	2	2	1	2	4	1	3	2	3	2	2
0	0	19	0	2	1	1	2	1	2	2	2	1	2	1	1	4	1	3	1	2	2	1
0	0	19	0	2	1	1	2	1	2	1	2	2	2	1	1	4	1	3	1	1	2	1
0	0	20	1	2	3	3	2	1	2	2	2	3	2	1	1	4	2	3	2	2	2	1
0	0	19	1	2	2	2	2	1	2	1	2	2	2	1	1	4	1	3	2	1	2	1
0	0	22	1	4	3	3	3	1	3	3	3	3	3	2	3	4	3	3	3	3	3	3
0	0	21	1	2	3	3	2	1	2	1	2	3	3	1	2	4	2	3	3	2	2	1
0	1	21	1	2	2	2	2	1	2	2	2	2	3	1	2	4	1	3	2	2	2	2
0	1	20	0	2	1	1	2	1	2	2	2	2	2	1	1	4	1	3	1	3	2	2
0	1	20	1	2	3	3	2	1	2	1	2	3	2	1	2	4	3	3	3	2	2	1
0	0	19	0	1	2	2	1	1	2	1	2	2	2	1	1	4	1	2	1	1	2	1
0	0	19	1	1	3	3	1	1	1	2	2	2	2	1	1	3	2	2	2	2	2	2
0	1	20	0	2	2	2	2	0	2	2	2	2	2	1	2	4	1	3	2	2	2	2
0	0	20	1	2	3	3	2	1	2	2	2	3	2	1	1	4	2	3	2	2	2	1
0	1	19	1	2	2	2	2	1	2	2	2	2	2	1	1	4	1	3	2	2	2	1
0	0	20	1	2	3	3	2	1	2	3	2	3	2	1	1	4	3	3	3	3	2	3
0	0	19	1	1	2	2	1	1	2	2	2	2	2	1	1	4	1	2	2	2	2	1
0	1	20	1	2	3	3	2	1	2	2	2	3	2	1	2	4	2	3	3	2	2	1
0	1	20	0	2	2	2	2	1	2	2	2	2	2	1	1	4	1	3	2	2	2	1
0	1	19	0	1	2	1	1	1	1	3	2	2	2	1	1	3	1	2	1	3	1	2
0	0	21	0	3	1	1	3	1	3	3	2	2	3	2	2	4	1	3	1	3	3	3
0	0	19	1	1	3	3	1	1	2	1	2	3	2	1	1	3	2	2	2	2	2	1
0	0	19	1	1	3	3	1	1	1	2	2	3	2	1	1	2	2	2	3	3	1	2
0	1	22	1	3	3	3	3	1	2	2	2	3	3	3	3	4	3	3	3	2	3	1
0	1	21	1	3	3	3	3	1	3	2	2	3	3	2	2	4	3	3	3	3	3	2
0	0	20	1	2	3	3	2	1	2	2	2	3	2	1	2	4	3	3	3	2	2	2
0	0	21	0	4	1	1	3	0	3	2	2	1	3	2	3	4	1	3	1	3	3	2
0	1	19	1	1	3	3	1	1	1	2	2	3	2	1	1	2	3	2	3	2	1	1
0	1	19	0	1	1	1	1	1	1	1	2	1	2	1	1	3	1	2	1	1	2	1
0	0	21	1	3	3	3	3	1	3	2	2	3	3	2	2	4	2	3	3	2	3	1
0	0	20	0	2	1	1	2	1	2	2	2	1	2	1	1	4	1	3	1	2	2	1
0	1	20	0	2	2	2	2	1	2	2	2	2	2	1	1	4	1	3	2	2	2	1
0	0	21	0	2	1	1	2	1	2	2	2	2	3	1	2	4	1	3	1	2	2	1
0	0	20	0	2	2	2	2	1	2	2	2	2	2	1	1	4	1	3	2	2	2	2
0	0	21	0	3	2	2	3	1	3	2	2	2	3	2	2	4	1	3	2	2	3	1
0	1	19	1	1	3	3	1	1	1	2	1	3	1	1	1	1	2	1	2	3	1	2
0	1	19	1	1	3	3	1	1	1	2	2	3	2	1	1	3	2	2	3	3	1	2
0	1	19	0	2	1	1	2	1	2	1	2	1	2	1	1	4	1	3	1	2	2	1
0	1	19	0	1	1	1	1	1	1	2	1	2	2	1	1	2	1	1	1	2	1	1
0	0	20	1	2	2	2	2	1	2	2	2	2	2	1	2	4	1	3	2	3	2	2
0	1	21	1	3	2	2	3	1	3	2	2	2	3	2	2	4	1	3	2	2	3	1
0	0	21	1	4	3	3	3	1	3	3	2	2	3	2	3	4	2	3	2	3	3	2
0	1	19	1	1	3	3	1	1	2	2	2	3	2	1	1	4	2	2	3	2	2	1
0	1	20	0	2	2	2	2	0	2	2	2	2	2	1	2	4	1	3	2	2	2	1
0	1	20	1	2	3	3	2	1	2	2	2	2	2	1	1	4	2	3	2	2	2	1
0	0	19	1	1	1	1	1	1	2	2	2	2	2	1	1	4	1	2	1	2	2	1
0	0	20	1	2	2	2	2	1	2	2	2	2	2	1	2	4	1	3	2	2	2	1
0	1	19	1	2	2	3	2	1	2	2	2	2	2	1	1	4	2	3	2	3	2	2
0	1	19	1	1	2	3	1	1	1	2	1	2	1	1	1	1	2	1	2	2	1	1
0	1	19	1	1	3	3	1	1	1	2	2	3	2	1	1	3	3	2	3	2	1	1
0	0	20	1	2	3	3	2	1	2	1	2	3	2	1	1	4	3	3	3	2	2	1
0	1	19	1	1	2	2	1	1	2	2	2	2	2	1	1	4	1	2	2	2	2	1
0	1	21	1	2	2	2	2	1	2	2	2	2	3	1	2	4	1	3	1	2	2	1
0	0	19	0	1	1	1	1	1	1	2	1	2	1	1	1	2	1	1	1	2	1	1
0	1	20	1	2	3	3	2	1	2	2	2	3	2	1	1	4	3	3	3	3	2	2
0	0	22	1	2	3	3	2	1	2	1	2	2	3	3	3	4	2	3	2	2	2	1
0	1	21	1	2	2	2	2	1	2	2	2	2	3	1	2	4	1	3	2	2	2	1
0	1	19	1	1	3	3	1	1	1	2	2	3	2	1	1	3	3	2	3	2	1	1
0	1	19	1	2	3	3	2	1	2	2	2	3	2	1	1	4	2	3	2	2	2	1
0	0	19	1	1	3	3	1	1	1	2	1	3	1	1	1	2	3	1	3	2	1	2
0	1	21	0	2	1	1	2	1	3	2	2	1	3	1	2	4	1	3	1	2	2	1
0	1	19	1	1	3	3	1	0	2	2	2	3	2	1	1	4	2	2	3	2	2	1
0	0	19	1	2	3	3	2	1	2	2	2	2	2	1	1	4	2	3	2	2	2	1
0	1	21	1	2	3	3	2	1	3	3	2	3	3	1	2	4	3	3	3	3	2	3
0	1	22	0	2	2	2	2	1	2	2	2	2	2	3	3	4	1	3	2	2	2	1
0	0	20	0	2	1	1	2	1	2	2	2	1	2	1	1	4	1	3	1	2	2	1
0	1	19	1	2	2	2	2	1	2	3	2	2	2	1	1	4	1	3	2	3	2	3
0	0	20	1	2	2	2	2	1	2	2	2	2	2	1	1	4	1	3	2	3	2	2
0	1	19	1	1	3	3	1	1	1	2	1	2	1	1	1	2	2	1	2	2	1	1
0	1	20	1	2	2	2	2	1	2	1	2	2	2	1	2	4	1	3	2	1	2	1
0	1	20	0	2	1	1	2	1	2	1	2	1	2	1	1	4	1	3	1	1	2	1
0	1	19	0	1	2	2	1	0	1	2	2	2	2	1	1	3	1	2	2	3	2	2
0	0	20	1	2	3	3	2	1	2	2	2	2	2	1	1	4	2	3	2	2	2	1
0	0	20	0	2	1	1	2	1	2	3	2	2	2	1	2	4	1	3	1	3	2	3
0	0	19	1	1	3	3	1	1	1	1	2	3	2	1	1	2	2	2	2	1	1	1
0	1	21	0	2	2	2	2	1	2	2	2	2	3	1	2	4	1	3	2	2	2	1
0	1	19	1	1	3	3	1	1	2	2	2	2	2	1	1	3	2	2	2	2	2	1
0	1	19	1	1	3	3	1	1	2	2	2	3	2	1	1	4	2	2	3	2	2	1
0	1	20	1	2	3	3	2	1	2	2	2	3	2	1	2	4	2	3	3	3	2	2
0	1	19	1	1	2	2	1	1	1	2	2	2	2	1	1	3	1	2	2	2	1	1
0	1	19	0	1	2	2	1	1	1	1	2	2	2	1	1	3	1	2	2	2	2	1
0	1	19	0	1	2	2	1	1	2	1	2	2	2	1	1	3	1	2	2	2	2	1
0	0	21	1	2	1	1	2	1	2	2	2	1	3	1	2	4	1	3	1	2	2	1
0	1	22	1	1	3	3	1	1	2	2	2	3	2	3	3	3	3	2	3	2	2	1
0	1	22	1	2	3	3	2	1	2	2	2	3	3	3	3	4	3	3	3	2	2	1
0	1	21	1	3	3	3	3	1	3	2	2	3	3	2	2	4	2	3	3	3	3	2
0	0	19	1	1	3	3	1	1	1	2	1	3	1	1	1	2	2	1	2	2	1	1
0	1	21	1	2	3	3	2	1	2	1	2	2	3	1	2	4	2	3	2	2	2	1
0	1	20	0	2	2	2	2	1	2	3	2	2	2	1	2	4	1	3	1	3	2	3
0	1	20	1	2	3	3	2	1	2	2	2	3	2	1	2	4	3	3	3	2	2	1
0	1	20	0	2	2	2	2	1	2	1	2	2	2	1	1	4	1	3	1	1	2	1
0	1	20	1	2	3	3	2	1	2	2	2	3	2	1	2	4	2	3	2	3	2	2
0	0	20	1	2	3	3	2	1	2	2	2	3	2	1	1	4	3	3	3	2	2	1
0	1	21	0	3	1	1	3	1	3	2	2	2	3	2	2	4	1	3	1	2	3	1
0	1	21	1	2	3	3	2	1	2	2	2	3	3	1	2	4	2	3	3	2	2	1
0	1	19	0	1	2	2	1	1	2	2	2	2	2	1	1	3	1	2	2	2	2	2
0	0	20	1	2	3	3	2	1	2	2	2	2	2	1	1	4	2	3	2	2	2	1
0	0	21	1	3	3	3	3	1	3	1	2	3	3	2	2	4	2	3	3	1	3	1
0	0	19	1	1	3	3	1	1	1	1	1	3	1	1	1	2	3	1	3	1	1	1
0	1	21	1	3	1	1	3	1	3	1	2	2	3	2	2	4	1	3	1	1	3	1
0	1	22	0	3	2	1	3	1	2	2	2	2	3	3	3	4	1	3	1	2	3	1
0	1	20	0	2	2	2	2	1	2	2	2	2	2	1	1	4	1	3	2	2	2	1
0	0	19	0	1	1	1	1	1	1	2	2	1	2	1	1	3	1	2	1	2	1	1
0	0	19	0	1	1	1	1	1	1	2	2	1	2	1	1	3	1	2	1	2	2	1
0	1	19	0	1	2	2	1	1	2	3	2	2	2	1	1	3	1	2	2	3	2	3
0	1	22	0	1	2	2	1	1	2	2	2	2	2	3	3	4	1	2	2	2	2	1
0	0	20	1	2	3	3	2	1	2	1	2	3	2	1	2	4	2	3	2	2	2	1
0	0	22	1	4	1	1	3	1	3	1	3	1	3	2	3	4	1	3	1	1	3	1
0	0	19	1	1	3	3	1	1	1	2	2	3	2	1	1	2	3	2	3	2	1	1
0	1	22	1	1	3	3	1	1	1	2	1	3	1	3	3	1	3	1	3	2	1	2
0	0	21	1	3	3	3	3	1	3	2	2	3	3	2	2	4	3	3	3	2	3	1
0	0	20	1	2	2	2	2	1	2	1	2	2	2	1	1	4	1	3	2	2	2	1
0	1	20	0	2	2	1	2	1	2	1	2	2	2	1	2	4	1	3	1	1	2	1
0	1	20	1	2	2	2	2	1	2	2	2	2	2	1	2	4	1	3	2	2	2	1
0	0	19	1	1	3	3	1	1	1	3	1	3	1	1	1	2	2	1	3	3	1	3
0	0	19	1	2	3	3	2	1	2	2	2	3	2	1	1	4	3	3	3	3	2	2
0	0	22	1	2	3	3	2	1	2	1	2	2	2	3	3	4	2	3	2	1	2	1
0	0	21	0	2	2	2	2	1	2	2	2	2	3	1	2	4	1	3	2	2	2	1
0	0	22	1	4	3	3	3	1	3	2	3	2	3	2	3	4	2	3	2	2	3	1
0	1	22	1	4	3	3	3	1	3	2	3	3	3	2	3	4	2	3	3	2	3	1
0	0	19	0	1	2	2	1	1	1	2	2	2	2	1	1	3	1	2	1	2	2	2
0	0	20	1	2	3	3	2	1	2	2	2	3	2	1	1	4	3	3	3	2	2	1
0	1	21	1	3	3	3	3	1	3	2	2	3	3	1	2	4	2	3	3	2	3	1
0	0	19	1	1	3	3	2	0	2	2	2	2	2	1	1	4	2	3	2	2	2	1
0	0	22	0	4	2	2	3	1	3	1	3	2	3	3	3	4	1	3	2	1	3	1
0	1	19	1	1	1	1	1	1	1	1	2	2	2	1	1	3	1	2	1	1	2	1
0	1	20	1	2	3	3	2	1	2	1	2	3	2	1	1	4	3	3	3	1	2	1
0	1	22	1	4	3	3	3	1	3	2	3	3	3	3	3	4	3	3	3	2	3	2
0	0	19	0	1	2	2	1	1	1	2	2	2	2	1	1	3	1	2	2	2	1	1
0	0	21	1	2	2	2	2	1	2	3	2	2	3	1	2	4	1	3	2	3	2	3
0	0	19	1	1	3	3	1	1	1	2	1	3	2	1	1	2	2	1	3	2	1	1
0	1	19	0	1	2	2	1	1	2	2	2	2	2	1	1	3	1	2	1	3	2	2
0	1	21	0	3	2	2	3	1	3	2	2	2	3	1	2	4	1	3	2	2	3	1
0	0	21	1	3	3	3	3	1	3	2	2	3	3	2	2	4	3	3	3	2	3	1
0	1	19	1	1	3	3	1	1	1	1	1	2	1	1	1	2	2	1	2	1	1	1
0	0	19	0	1	1	1	1	0	2	2	2	1	2	1	1	3	1	2	1	2	2	1
0	1	19	0	1	1	1	1	1	2	2	2	2	2	1	1	3	1	2	1	2	2	1
0	0	20	0	2	2	2	2	1	2	1	2	2	2	1	1	4	1	3	1	2	2	1
0	1	19	1	1	3	3	1	1	1	2	2	3	2	1	1	3	3	2	3	2	1	1
0	1	21	1	2	3	3	2	1	2	2	2	2	3	1	2	4	2	3	2	2	2	1
0	1	22	0	2	1	1	2	1	2	2	2	1	3	3	3	4	1	3	1	3	3	2
0	0	22	0	3	1	1	3	1	2	3	2	2	3	3	3	4	1	3	1	3	3	3
0	0	19	1	1	2	2	1	1	2	2	2	2	2	1	1	4	1	2	2	2	2	1
0	1	21	1	4	3	3	3	1	3	2	2	3	3	2	3	4	2	3	3	2	3	1
0	1	20	0	2	1	1	2	1	2	1	2	2	2	1	1	4	1	3	1	1	2	1
0	0	20	0	2	2	1	2	1	2	2	2	2	2	1	1	4	1	3	1	2	2	1
0	0	22	1	2	2	2	2	1	2	1	2	2	3	3	3	4	1	3	2	1	2	1
0	0	20	1	2	3	3	2	1	2	2	2	3	2	1	1	4	3	3	3	3	2	2
0	1	20	1	2	3	3	2	1	2	1	2	3	2	1	1	4	3	3	3	2	2	1
0	0	19	1	1	3	3	1	1	1	2	2	3	2	1	1	2	3	2	3	3	1	2
0	0	19	1	1	3	3	1	1	1	1	2	3	2	1	1	2	3	2	3	1	1	1
0	0	19	1	1	3	3	1	1	1	3	1	3	2	1	1	2	3	1	3	3	1	3
0	0	22	1	4	3	3	3	1	3	2	3	3	3	2	3	4	2	3	2	3	3	2
0	1	19	1	1	3	3	1	1	1	2	2	2	2	1	1	2	2	2	2	3	1	2
0	1	20	0	2	1	1	2	1	2	3	2	1	2	1	2	4	1	3	1	3	2	3
0	1	20	1	2	3	3	2	1	2	2	2	3	2	1	2	4	2	3	2	2	2	2
0	1	20	1	2	3	3	2	1	2	2	2	2	2	1	2	4	2	3	2	3	2	2
0	1	19	1	1	3	3	1	1	1	3	1	3	1	1	1	2	3	1	3	3	1	3
0	1	22	0	1	1	1	1	1	2	3	2	2	2	3	3	3	1	2	1	3	2	3
0	1	19	1	1	3	3	1	1	1	1	1	3	1	1	1	1	2	1	2	1	1	1
0	0	19	0	1	1	1	1	1	1	2	2	2	2	1	1	2	1	2	1	3	1	2
0	1	22	1	2	3	3	2	1	2	2	2	3	3	3	3	4	2	3	3	3	2	2
0	0	19	1	2	2	2	2	1	2	2	2	2	2	1	1	4	1	3	2	2	2	1
0	1	19	1	1	3	3	1	1	2	2	2	2	2	1	1	3	2	2	2	3	2	2
0	0	21	1	3	3	3	3	1	3	1	2	3	3	2	2	4	3	3	3	1	3	1
0	1	20	1	2	3	3	2	1	2	2	2	2	2	1	1	4	2	3	2	3	2	2
0	1	20	0	2	1	1	2	1	2	2	2	2	2	1	2	4	1	3	1	3	2	2
0	0	21	0	2	1	1	2	1	2	1	2	2	3	1	2	4	1	3	1	1	2	1
0	1	19	1	1	2	2	1	1	1	3	2	2	2	1	1	3	1	2	2	3	2	3
0	0	22	1	1	3	3	1	1	1	2	1	3	1	3	3	2	2	1	3	2	1	1
0	1	20	1	2	3	3	2	1	2	2	2	2	2	1	1	4	2	3	2	2	2	1
0	0	20	1	2	3	3	2	1	2	2	2	3	2	1	1	4	2	3	2	2	2	1
0	0	19	1	1	1	1	1	0	2	2	2	1	2	1	1	3	1	2	1	2	2	1
0	0	19	1	1	3	3	1	1	1	2	2	2	2	1	1	3	2	2	2	3	2	2
0	1	22	1	2	3	3	2	1	2	3	2	3	2	3	3	4	3	3	3	3	2	3
0	1	19	1	1	3	3	1	1	1	2	2	3	2	1	1	3	3	2	3	2	2	1
0	1	20	1	2	3	3	2	1	2	2	2	3	2	1	1	4	3	3	3	2	2	1
0	0	19	1	1	2	2	1	1	1	2	1	2	1	1	1	2	1	1	2	2	1	1
0	1	20	1	2	3	3	2	1	2	2	2	3	2	1	1	4	3	3	3	3	2	2
0	1	20	1	2	2	3	2	1	2	1	2	2	2	1	1	4	2	3	2	2	2	1
0	1	19	1	2	3	3	2	1	2	2	2	2	2	1	1	4	2	3	2	3	2	2
0	0	20	0	2	2	2	2	1	2	1	2	2	2	1	1	4	1	3	2	1	2	1
0	1	20	1	2	3	3	2	1	2	2	2	2	2	1	1	4	2	3	2	2	2	2
0	1	22	1	4	3	3	3	1	3	2	3	2	3	2	3	4	2	3	2	2	3	1
0	1	19	1	1	3	3	1	1	1	3	1	3	1	1	1	2	3	1	3	3	1	3
0	1	19	0	1	2	2	1	1	1	2	1	2	2	1	1	2	1	1	2	3	1	2
0	0	22	1	2	1	1	2	1	2	2	2	2	2	3	3	4	1	3	1	3	2	2
0	0	20	0	2	1	1	2	1	2	2	2	2	2	1	1	4	1	3	1	2	2	1
0	1	21	1	2	3	3	2	1	2	2	2	3	3	1	2	4	2	3	2	2	2	1
0	1	20	1	2	3	3	2	1	2	2	2	3	2	1	2	4	3	3	3	3	2	2
0	1	20	0	2	1	1	2	1	2	2	2	2	2	1	2	4	1	3	1	2	2	1
0	1	21	1	2	1	1	2	1	2	2	2	2	3	1	2	4	1	3	1	2	2	1
0	1	19	1	1	3	3	1	1	1	3	1	3	1	1	1	1	2	1	2	3	1	3
0	1	19	1	1	3	3	1	1	1	2	2	2	2	1	1	3	2	2	2	2	1	1
0	0	21	0	3	1	1	3	1	3	1	2	1	3	2	2	4	1	3	1	1	3	1
0	1	22	1	2	1	1	2	1	2	2	2	2	3	3	3	4	1	3	1	2	2	2
0	1	19	1	1	2	2	1	1	1	2	2	2	2	1	1	3	1	2	2	2	2	1
0	0	19	1	2	3	3	2	1	2	1	2	3	2	1	1	4	3	3	3	1	2	1
0	0	19	1	1	2	2	1	1	1	3	1	2	1	1	1	2	1	1	2	3	1	2
0	0	21	1	2	3	3	2	1	2	3	2	3	3	1	2	4	2	3	3	3	2	3
0	1	19	1	1	3	3	1	1	2	1	2	3	2	1	1	3	2	2	3	1	2	1
0	0	20	1	2	3	3	2	1	2	3	2	3	2	1	2	4	3	3	3	3	2	3
0	1	20	1	2	3	3	2	1	2	2	2	2	2	1	1	4	2	3	2	2	2	1
0	1	20	0	2	1	1	2	0	2	2	2	1	2	1	1	4	1	3	1	2	2	1
0	1	22	0	4	1	1	3	1	3	1	3	1	3	3	3	4	1	3	1	1	3	1
0	1	19	1	1	3	3	1	1	1	3	2	3	2	1	1	3	2	2	3	3	2	2
0	1	21	0	3	2	1	3	1	3	2	2	2	3	2	2	4	1	3	1	2	3	1
0	0	19	1	2	3	3	2	1	2	1	2	3	2	1	1	4	2	3	2	2	2	1
0	0	19	1	1	3	3	1	1	1	1	2	3	2	1	1	3	3	2	3	1	2	1
0	0	22	0	1	1	1	1	1	1	2	1	2	1	3	3	2	1	1	1	2	1	1
0	0	20	1	2	2	3	2	1	2	1	2	2	2	1	2	4	2	3	2	1	2	1
0	1	20	1	2	2	2	2	1	2	1	2	2	2	1	1	4	1	3	2	2	2	1
0	1	21	0	3	2	2	3	1	3	3	2	2	3	2	2	4	1	3	2	3	3	3
0	1	19	1	1	3	3	1	1	1	2	2	3	2	1	1	3	2	2	3	2	2	1
0	0	20	1	2	3	3	2	1	2	2	2	3	2	1	1	4	2	3	2	3	2	2
0	1	20	0	2	1	1	2	1	2	3	2	2	2	1	2	4	1	3	1	3	2	3
0	0	20	1	2	3	3	2	1	2	2	2	3	2	1	1	4	2	3	2	2	2	1
0	0	19	1	1	3	3	1	1	1	2	1	2	1	1	1	2	2	1	2	2	1	1
0	0	21	0	2	2	2	2	1	2	1	2	2	3	1	2	4	1	3	2	2	2	1
0	1	19	0	1	2	2	1	1	1	2	2	2	2	1	1	3	1	2	2	2	2	1
0	0	22	1	1	3	3	1	1	2	2	2	2	2	3	3	3	2	2	2	2	2	1
0	1	21	1	3	2	2	3	1	3	2	2	2	3	2	2	4	1	3	2	2	3	1
0	0	20	1	2	3	3	2	1	2	2	2	3	2	1	2	4	3	3	3	2	2	2
0	0	20	1	2	3	3	2	1	2	2	2	3	2	1	2	4	3	3	3	2	2	1
0	0	22	1	2	3	3	2	1	2	2	2	3	3	3	3	4	3	3	3	2	2	2
0	0	20	0	2	2	2	2	1	2	2	2	2	2	1	2	4	1	3	1	2	2	1
0	1	21	1	2	3	3	2	1	2	1	2	3	3	1	2	4	3	3	3	2	2	1
0	0	20	1	2	3	3	2	0	2	1	2	3	2	1	2	4	2	3	3	1	2	1
0	0	19	0	1	1	1	1	1	1	2	2	2	2	1	1	3	1	2	1	3	2	2
0	0	19	1	2	2	2	2	1	2	2	2	2	2	1	1	4	1	3	2	3	2	2
0	1	19	0	2	1	1	2	1	2	2	2	1	2	1	1	4	1	3	1	2	2	2
0	1	19	1	1	3	3	1	1	2	2	2	2	2	1	1	3	2	2	2	3	2	2
0	1	22	0	1	1	1	1	1	1	2	2	2	2	3	3	3	1	2	1	2	2	1
0	1	19	1	1	3	3	1	1	2	3	2	3	2	1	1	4	2	2	3	3	2	3
0	0	21	0	4	2	2	3	1	3	2	2	2	3	2	3	4	1	3	2	2	3	1
0	1	21	0	3	1	1	3	1	3	2	2	1	3	2	2	4	1	3	1	2	3	2
0	1	20	1	2	2	2	2	1	2	2	2	2	2	1	2	4	1	3	2	2	2	1
0	0	20	1	2	3	3	2	1	2	3	2	3	2	1	1	4	3	3	3	3	2	3
0	0	19	1	1	2	2	1	1	2	2	2	2	2	1	1	4	1	2	2	2	2	2
0	0	19	0	1	2	2	1	1	1	2	1	2	1	1	1	1	1	1	2	2	1	1
0	1	21	1	4	3	3	3	1	3	2	2	2	3	2	3	4	2	3	2	2	3	1
0	0	20	1	2	3	3	2	1	2	1	2	3	2	1	1	4	3	3	3	1	2	1
0	0	19	0	1	2	2	1	1	1	2	2	2	2	1	1	3	1	2	2	2	1	1
0	0	20	0	2	2	2	2	1	2	2	2	2	2	1	1	4	1	3	1	2	2	1
0	0	20	1	2	3	3	2	1	2	2	2	3	2	1	1	4	2	3	3	3	2	2
0	0	20	0	2	1	1	2	1	2	2	2	2	2	1	1	4	1	3	1	2	2	1
0	1	19	0	2	2	2	2	1	2	2	2	2	2	1	1	4	1	3	2	2	2	1
0	1	19	1	1	3	3	2	1	2	2	2	2	2	1	1	4	2	3	2	2	2	1
0	1	20	1	2	3	3	2	1	2	1	2	3	2	1	1	4	3	3	3	1	2	1
0	0	21	1	3	3	3	3	1	3	2	2	2	3	2	2	4	2	3	2	2	3	1
0	0	19	1	1	2	2	1	1	2	3	2	2	2	1	1	3	1	2	2	3	2	3
0	1	21	1	2	2	2	2	1	2	2	2	2	3	1	2	4	1	3	2	3	2	2
0	1	21	1	2	3	3	3	1	3	3	2	3	3	1	2	4	3	3	3	3	3	3
0	1	20	1	2	2	2	2	1	2	1	2	2	2	1	1	4	1	3	2	2	2	1
0	1	19	1	1	3	3	1	1	2	2	2	3	2	1	1	3	2	2	3	2	2	1
0	1	22	1	1	3	3	1	1	2	2	2	3	2	3	3	4	3	2	3	2	2	1
0	1	21	0	3	1	1	3	1	3	2	2	1	3	2	2	4	1	3	1	2	3	1
0	1	19	1	1	3	3	1	1	1	2	2	3	2	1	1	3	3	2	3	2	2	2
0	1	21	1	4	3	3	3	1	3	2	2	3	3	2	3	4	2	3	3	3	3	2
0	0	22	0	2	1	1	2	1	2	2	2	1	3	3	3	4	1	3	1	2	3	1
0	1	21	1	4	3	3	3	1	3	2	2	3	3	2	3	4	2	3	3	2	3	1
0	0	20	1	2	3	3	2	0	2	2	2	3	2	1	1	4	3	3	3	3	2	2
0	1	19	0	1	1	1	1	1	2	2	2	1	2	1	1	3	1	2	1	2	2	1
0	1	19	0	1	1	1	1	1	1	2	2	2	2	1	1	3	1	2	1	2	2	1
0	0	20	1	2	2	2	2	1	2	2	2	2	2	1	2	4	1	3	2	3	2	2
0	1	20	1	2	3	3	2	1	2	1	2	3	2	1	1	4	2	3	3	1	2	1
0	1	22	0	2	2	2	2	1	2	1	2	2	2	3	3	4	1	3	1	1	2	1
0	0	20	0	2	1	1	2	1	2	2	2	2	2	1	1	4	1	3	1	2	2	2
0	1	19	1	1	2	2	1	1	2	2	2	2	2	1	1	4	1	2	2	3	2	2
0	0	20	0	2	2	2	2	1	2	2	2	2	2	1	1	4	1	3	2	3	2	2
0	0	20	1	2	3	3	2	1	2	1	2	3	2	1	2	4	3	3	3	1	2	1
0	0	19	1	2	3	3	2	1	2	1	2	3	2	1	1	4	2	3	3	1	2	1
0	0	21	1	2	3	3	3	1	3	1	2	3	3	1	2	4	2	3	2	1	3	1
0	0	20	0	2	2	2	2	1	2	2	2	2	2	1	2	4	1	3	2	3	2	2
0	1	19	1	1	2	2	1	1	1	2	1	2	1	1	1	2	1	1	2	2	1	1
0	0	22	1	1	3	3	1	1	2	2	2	2	2	3	3	3	2	2	2	2	2	1
0	0	20	0	2	2	2	2	1	2	3	2	2	2	1	1	4	1	3	1	3	2	3
0	0	19	0	1	2	2	1	0	2	1	2	2	2	1	1	4	1	2	2	1	2	1
0	1	20	1	2	3	3	2	1	2	1	2	3	2	1	2	4	2	3	3	1	2	1
0	0	19	1	1	3	3	1	1	1	2	2	3	2	1	1	2	3	2	3	2	1	1
0	0	19	0	1	1	1	1	1	1	2	2	2	2	1	1	3	1	2	1	3	2	2
0	1	21	0	4	1	1	3	1	3	3	2	2	3	2	3	4	1	3	1	3	3	2
0	0	20	1	2	3	3	2	1	2	2	2	2	2	1	1	4	2	3	2	2	2	2
0	1	20	1	2	3	3	2	1	2	2	2	3	2	1	1	4	3	3	3	2	2	1
0	1	19	0	1	2	2	1	0	1	2	2	2	2	1	1	3	1	2	1	3	2	2
0	1	19	1	1	1	1	1	1	1	2	2	1	2	1	1	2	1	2	1	2	1	2
0	1	20	1	2	3	3	2	1	2	2	2	3	2	1	1	4	2	3	3	2	2	1
0	1	20	1	2	3	3	2	1	2	2	2	3	2	1	1	4	2	3	3	3	2	2
0	0	20	0	2	2	2	2	1	2	1	2	2	2	1	2	4	1	3	2	2	2	1
0	1	20	1	2	3	3	2	1	2	2	2	3	2	1	2	4	2	3	3	2	2	1
0	0	19	1	1	3	3	1	1	2	2	2	3	2	1	1	3	2	2	2	3	2	2
0	0	21	1	4	3	3	3	1	3	1	2	2	3	2	3	4	2	3	2	2	3	1
0	1	21	1	3	3	3	3	1	3	2	2	3	3	2	2	4	3	3	3	2	3	1
0	0	21	1	2	3	3	2	1	2	2	2	3	3	1	2	4	3	3	3	2	2	1
0	1	20	1	2	3	3	2	0	2	2	2	2	2	1	1	4	2	3	2	2	2	1
0	1	19	0	2	2	2	2	1	2	3	2	2	2	1	1	4	1	3	2	3	2	2
0	0	19	1	1	3	3	1	1	1	2	1	3	1	1	1	2	2	1	3	2	1	1
0	0	20	1	2	3	3	2	1	2	2	2	3	2	1	2	4	3	3	3	3	2	2
0	0	19	1	1	3	3	1	1	1	3	2	3	2	1	1	3	3	2	3	3	2	3
0	0	22	0	4	2	2	3	1	3	2	3	2	3	3	3	4	1	3	2	2	3	2
0	1	21	0	2	2	2	2	1	3	2	2	2	3	1	2	4	1	3	2	2	3	1
0	1	21	1	2	3	3	2	1	2	3	2	3	3	1	2	4	2	3	2	3	2	3
0	1	20	1	2	3	3	2	1	2	2	2	3	2	1	1	4	2	3	3	2	2	1
0	1	20	1	2	2	2	2	1	2	2	2	2	2	1	2	4	1	3	2	2	2	1
0	0	22	1	2	2	2	2	1	2	2	2	2	2	3	3	4	1	3	2	2	2	1
0	0	19	1	2	3	3	2	1	2	2	2	2	2	1	1	4	2	3	2	2	2	1
0	0	21	1	4	1	1	3	1	3	2	2	2	3	2	3	4	1	3	1	2	3	1
0	1	22	1	4	3	3	3	1	3	2	3	3	3	3	3	4	2	3	2	2	3	2
0	1	19	0	1	1	1	1	0	1	1	2	2	2	1	1	3	1	2	1	1	2	1
0	0	22	1	1	3	3	1	1	2	2	2	2	2	3	3	4	2	2	2	3	2	2
0	1	20	1	2	3	3	2	1	2	2	2	3	2	1	1	4	3	3	3	2	2	2
0	1	22	1	1	3	3	1	1	2	1	2	2	2	3	3	3	2	2	2	1	2	1
0	0	19	1	1	2	2	1	1	1	1	1	2	1	1	1	2	1	1	2	1	1	1
0	1	19	1	1	3	3	1	1	2	2	2	3	2	1	1	4	2	2	2	2	2	1
0	1	20	1	2	3	3	2	1	2	2	2	3	2	1	2	4	2	3	2	2	2	1
0	0	20	0	2	2	1	2	1	2	2	2	2	2	1	2	4	1	3	1	2	2	1
0	0	20	1	2	2	2	2	1	2	2	2	2	2	1	1	4	1	3	2	2	2	1
0	1	21	1	2	3	3	2	1	3	2	2	3	3	1	2	4	2	3	2	2	3	1
0	1	22	0	1	1	1	1	1	1	1	1	2	1	3	3	1	1	1	1	1	1	1
0	0	19	0	1	1	1	1	1	1	1	2	2	2	1	1	3	1	2	1	1	2	1
0	1	19	1	2	3	3	2	1	2	2	2	3	2	1	1	4	2	3	2	2	2	1
0	1	20	1	2	3	3	2	1	2	2	2	3	2	1	1	4	3	3	3	2	2	2
0	1	22	1	1	1	1	1	1	1	2	1	1	1	3	3	1	1	1	1	2	1	1
0	0	20	1	2	2	2	2	1	2	1	2	2	2	1	1	4	1	3	2	2	2	1
0	0	19	0	1	1	1	1	1	1	3	1	2	1	1	1	2	1	1	1	3	1	3
0	0	19	0	1	1	1	1	1	1	2	1	2	1	1	1	1	1	1	1	2	1	1
0	0	21	1	2	3	3	2	1	2	2	2	3	3	1	2	4	2	3	3	2	2	1
0	0	21	1	3	3	3	3	1	3	2	2	3	3	2	2	4	2	3	3	3	3	2
0	1	20	1	2	3	3	2	1	2	2	2	3	2	1	2	4	2	3	3	3	2	2
0	0	19	1	1	3	3	1	1	1	2	1	2	1	1	1	1	2	1	2	2	1	1
0	0	20	1	2	3	3	2	1	2	2	2	2	2	1	2	4	2	3	2	2	2	1
0	0	19	1	1	3	3	1	1	1	1	2	3	2	1	1	3	2	2	3	2	2	1
0	0	19	1	1	3	3	1	1	1	2	1	3	1	1	1	2	2	1	3	3	1	2
0	0	20	0	2	1	1	2	1	2	1	2	1	2	1	1	4	1	3	1	2	2	1
0	0	21	1	3	1	1	3	1	3	2	2	1	3	2	2	4	1	3	1	3	3	2
0	0	21	1	3	3	3	3	1	3	3	2	3	3	2	2	4	3	3	3	3	3	3
0	1	19	1	2	2	2	2	1	2	2	2	2	2	1	1	4	1	3	2	2	2	1
0	0	21	0	2	2	2	2	1	2	3	2	2	3	1	2	4	1	3	2	3	2	3
0	0	21	0	2	1	1	2	1	2	1	2	1	3	1	2	4	1	3	1	1	2	1
0	0	20	0	2	2	2	2	1	2	2	2	2	2	1	2	4	1	3	2	2	2	1
0	1	19	1	2	3	3	2	1	2	1	2	3	2	1	1	4	2	3	2	1	2	1
0	0	22	1	2	3	3	2	1	2	3	2	3	2	3	3	4	3	3	3	3	2	3
0	1	20	1	2	3	3	2	1	2	2	2	2	2	1	1	4	2	3	2	3	2	2
0	0	19	0	1	1	1	1	1	2	2	2	1	2	1	1	4	1	2	1	3	2	2
0	1	19	0	1	2	2	1	1	2	2	2	2	2	1	1	3	1	2	2	2	2	1
0	1	20	0	2	2	2	2	1	2	2	2	2	2	1	1	4	1	3	1	2	2	2
0	1	20	1	2	3	3	2	1	2	3	2	3	2	1	2	4	3	3	3	3	2	3
0	0	20	1	2	2	2	2	1	2	2	2	2	2	1	1	4	1	3	2	3	2	2
0	0	19	1	1	3	3	1	1	2	2	2	3	2	1	1	4	3	2	3	3	2	2
0	0	22	0	1	1	1	1	1	1	2	1	2	1	3	3	2	1	1	1	3	1	2
0	1	19	0	1	2	2	1	1	2	2	2	2	2	1	1	3	1	2	2	2	2	1
0	1	20	0	2	2	2	2	1	2	2	2	2	2	1	1	4	1	3	2	2	2	1
0	1	19	0	2	1	1	2	1	2	2	2	2	2	1	1	4	1	3	1	2	2	1
0	1	22	0	1	1	1	1	1	1	2	2	2	2	3	3	3	1	2	1	2	2	1
0	1	19	1	1	3	3	1	1	2	3	2	3	2	1	1	3	2	2	3	3	2	2
0	0	21	1	3	3	3	3	1	3	2	2	3	3	2	2	4	2	3	3	2	3	2
0	0	20	1	2	3	3	2	1	2	3	2	3	2	1	1	4	2	3	3	3	2	2
0	0	20	1	2	3	3	2	0	2	2	2	3	2	1	1	4	3	3	3	3	2	2
0	1	19	0	1	2	2	1	1	1	2	2	2	2	1	1	3	1	2	1	2	1	1
0	1	20	0	2	2	2	2	1	2	1	2	2	2	1	2	4	1	3	2	1	2	1
0	0	21	1	2	3	3	2	1	3	2	2	3	3	1	2	4	2	3	3	2	3	1
0	1	19	1	1	2	2	1	1	1	2	2	2	2	1	1	3	1	2	2	2	2	1
0	1	20	1	2	2	2	2	1	2	2	2	2	2	1	2	4	1	3	2	2	2	1
0	0	19	0	1	2	2	1	1	2	2	2	2	2	1	1	3	1	2	2	2	2	1
0	0	22	0	3	2	2	3	1	2	3	2	2	3	3	3	4	1	3	1	3	3	3
0	1	20	0	2	1	1	2	1	2	3	2	1	2	1	1	4	1	3	1	3	2	3
0	1	20	1	2	3	3	2	1	2	2	2	3	2	1	2	4	2	3	3	2	2	1
0	1	20	0	2	1	1	2	1	2	3	2	2	2	1	2	4	1	3	1	3	2	3
0	0	20	1	2	3	3	2	1	2	2	2	3	2	1	2	4	2	3	3	2	2	1
0	1	22	1	2	3	3	2	1	2	2	2	3	2	3	3	4	3	3	3	3	2	2
0	1	19	1	2	3	3	2	1	2	1	2	3	2	1	1	4	3	3	3	2	2	1
0	1	20	1	2	3	3	2	1	2	2	2	2	2	1	1	4	2	3	2	3	2	2
0	1	21	1	3	3	3	3	1	3	2	2	3	3	2	2	4	3	3	3	2	3	1
0	0	20	1	2	3	3	2	1	2	2	2	3	2	1	2	4	3	3	3	3	2	2
0	0	19	1	1	3	3	1	1	1	2	2	3	2	1	1	2	2	2	2	2	1	1
0	1	21	0	2	2	2	2	1	2	2	2	2	3	1	2	4	1	3	2	2	2	1
0	0	21	1	2	2	3	2	1	2	2	2	2	3	1	2	4	2	3	2	3	2	2
0	1	22	0	4	1	1	3	1	3	1	3	2	3	3	3	4	1	3	1	1	3	1
0	1	19	1	1	3	3	1	1	1	2	2	3	2	1	1	2	2	2	2	2	1	1
0	0	20	0	2	2	2	2	1	2	2	2	2	2	1	1	4	1	3	1	2	2	1
0	1	19	0	2	1	1	2	1	2	2	2	2	2	1	1	4	1	3	1	3	2	2
0	1	20	0	2	1	1	2	1	2	1	2	2	2	1	1	4	1	3	1	2	2	1
0	1	19	0	1	2	2	1	0	1	2	1	2	1	1	1	2	1	1	2	2	1	1
0	0	19	1	1	3	3	1	1	2	2	2	3	2	1	1	4	2	2	3	2	2	1
0	0	19	0	1	2	2	1	1	1	2	2	2	2	1	1	3	1	2	1	2	1	2
0	1	19	1	1	2	2	1	1	1	1	2	2	2	1	1	2	1	2	2	2	1	1
0	1	20	0	2	2	2	2	1	2	2	2	2	2	1	2	4	1	3	2	3	2	2
0	1	21	1	4	3	3	3	1	3	2	2	3	3	2	3	4	2	3	2	2	3	1
0	0	19	1	1	3	3	1	1	1	1	2	3	2	1	1	3	2	2	3	2	2	1
0	0	19	1	1	3	3	2	1	2	2	2	2	2	1	1	4	2	2	2	3	2	2
0	0	20	1	2	3	3	2	1	2	2	2	3	2	1	1	4	3	3	3	3	2	2
0	0	20	1	2	3	3	2	1	2	1	2	3	2	1	1	4	3	3	3	2	2	1
0	0	19	1	1	3	3	1	1	1	2	2	3	2	1	1	3	3	2	3	2	1	1
0	0	19	1	1	3	3	1	1	1	3	1	3	1	1	1	2	2	1	3	3	1	3
0	1	19	1	1	3	3	1	1	1	2	2	3	2	1	1	3	2	2	3	2	2	1
0	1	19	0	1	2	2	1	1	1	1	1	2	1	1	1	2	1	1	1	2	1	1
0	1	20	1	2	3	3	2	1	2	2	2	3	2	1	2	4	2	3	2	2	2	1
0	1	19	1	1	3	3	1	1	1	3	1	3	1	1	1	2	3	1	3	3	1	3
0	1	20	1	2	3	3	2	1	2	1	2	3	2	1	2	4	3	3	3	2	2	1
0	0	22	1	2	3	3	2	1	2	2	2	2	2	3	3	4	2	3	2	2	2	1
0	1	21	1	3	3	3	3	1	3	1	2	2	3	2	2	4	2	3	2	2	3	1
0	0	20	1	2	3	3	2	0	2	2	2	3	2	1	2	4	3	3	3	2	2	2
0	0	19	1	1	2	3	2	0	2	1	2	2	2	1	1	4	2	2	2	2	2	1
0	1	19	1	1	3	3	1	1	2	2	2	3	2	1	1	3	3	2	3	2	2	1
0	1	20	1	2	2	2	2	1	2	2	2	2	2	1	2	4	1	3	2	2	2	1
0	0	19	1	1	3	3	1	1	1	2	2	3	2	1	1	2	2	2	2	2	1	1
0	1	21	1	3	3	3	3	1	3	2	2	3	3	2	2	4	2	3	2	2	3	1
0	1	19	1	1	3	3	1	1	2	3	2	3	2	1	1	3	3	2	3	3	2	3
0	1	19	1	1	3	3	1	1	2	2	2	3	2	1	1	4	2	2	2	2	2	1
0	1	22	1	2	2	2	2	1	2	2	2	2	3	3	3	4	1	3	2	3	2	2
0	1	19	1	1	3	3	1	1	1	2	1	3	1	1	1	2	3	1	3	2	1	1
0	1	20	1	2	3	3	2	1	2	2	2	3	2	1	1	4	2	3	2	3	2	2
0	0	22	1	2	3	3	2	1	2	2	2	3	3	3	3	4	2	3	3	2	2	1
0	0	20	1	2	3	3	2	1	2	2	2	2	2	1	2	4	2	3	2	2	2	1
0	0	19	1	1	3	3	1	1	2	2	2	3	2	1	1	4	2	2	2	3	2	2
0	1	20	1	2	3	3	2	1	2	1	2	3	2	1	2	4	3	3	3	2	2	1
0	0	19	1	2	3	3	2	0	2	2	2	3	2	1	1	4	3	3	3	3	2	2
0	0	19	1	1	3	3	1	0	1	1	2	3	2	1	1	3	3	2	3	1	2	1
0	0	20	1	2	3	3	2	1	2	2	2	3	2	1	1	4	2	3	3	3	2	2
0	0	20	1	2	3	3	2	1	2	3	2	2	2	1	2	4	2	3	2	3	2	3
0	0	19	1	1	3	3	1	1	1	2	1	3	1	1	1	2	2	1	2	2	1	1
0	0	19	1	1	3	3	1	1	2	2	2	3	2	1	1	4	3	2	3	3	2	2
0	0	21	1	2	3	3	2	1	2	2	2	3	3	1	2	4	2	3	2	2	2	1
0	0	19	0	2	2	2	2	1	2	2	2	2	2	1	1	4	1	3	2	2	2	2
0	1	19	1	2	3	3	2	1	2	2	2	3	2	1	1	4	2	3	3	2	2	2
0	1	19	1	1	2	2	1	1	1	2	1	2	1	1	1	1	1	1	2	2	1	1
0	0	19	1	1	3	3	1	1	1	2	1	3	2	1	1	2	3	1	3	2	1	1
0	1	21	0	2	2	2	2	1	3	1	2	2	3	1	2	4	1	3	2	1	2	1
0	1	19	0	1	1	1	1	1	2	2	2	2	2	1	1	4	1	2	1	2	2	1
0	1	20	0	2	1	1	2	1	2	2	2	1	2	1	1	4	1	3	1	2	2	1
[truncated: 174,375 more rows]

## Sheet: Sheet2
Physical fitness test scores	Household registration
0
0
0
0
0
0
0
0
0
0
0
0
0
0
0
0
0
0
0
0
0
0
0
0
0
0
0
0
0
0
0
0
0
0
0
0
0
0
0
0
0
0
0
0
0
0
0
0
0
0
0
0
0
0
0
0
0
0
0
0
0
0
0
0
0
0
0
0
0
0
0
0
0
0
0
0
0
0
0
0
0
0
0
0
0
0
0
0
0
0
0
0
0
0
0
0
0
0
0
0
0
0
0
0
0
0
0
0
0
0
0
0
0
0
0
0
0
0
0
0
0
0
0
0
0
0
0
0
0
0
0
0
0
0
0
0
0
0
0
0
0
0
0
0
0
0
0
0
0
0
0
0
0
0
0
0
0
0
0
0
0
0
0
0
0
0
0
0
0
0
0
0
0
0
0
0
0
0
0
0
0
0
0
0
0
0
0
0
0
0
0
0
0
0
0
0
0
0
0
0
0
0
0
0
0
0
0
0
0
0
0
0
0
0
0
0
0
0
0
0
0
0
0
0
0
0
0
0
0
0
0
0
0
0
0
0
0
0
0
0
0
0
0
0
0
0
0
0
0
0
0
0
0
0
0
0
0
0
0
0
0
0
0
0
0
0
0
0
0
0
0
0
0
0
0
0
0
0
0
0
0
0
0
0
0
0
0
0
0
0
0
0
0
0
0
0
0
0
0
0
0
0
0
0
0
0
0
0
0
0
0
0
0
0
0
0
0
0
0
0
0
0
0
0
0
0
0
0
0
0
0
0
0
0
0
0
0
0
0
0
0
0
0
0
0
0
0
0
0
0
0
0
0
0
0
0
0
0
0
0
0
0
0
0
0
0
0
0
0
0
0
0
0
0
0
0
0
0
0
0
0
0
0
0
0
0
0
0
0
0
0
0
0
0
0
0
0
0
0
0
0
0
0
0
0
0
0
0
0
0
0
0
0
0
0
0
0
0
0
0
0
0
0
0
0
0
0
0
0
0
0
0
0
0
0
0
0
0
0
0
0
0
0
0
0
0
0
0
0
0
0
0
0
0
0
0
0
0
0
0
0
0
0
0
0
0
0
0
0
0
0
0
0
0
0
0
0
0
0
0
0
0
0
0
0
0
0
0
0
0
0
0
0
0
0
0
0
0
0
0
0
0
0
0
0
0
0
0
0
0
0
0
0
0
0
0
0
0
0
0
0
0
0
0
0
0
0
0
0
0
0
0
0
0
0
0
0
0
0
0
0
0
0
0
0
0
0
0
0
0
0
0
0
0
0
0
0
0
0
0
0
0
0
0
0
0
0
0
0
0
0
0
0
0
0
0
0
0
0
0
0
0
0
0
0
0
0
0
0
0
0
0
0
0
0
0
0
0
0
0
0
0
0
0
0
0
0
0
0
0
0
0
0
0
0
0
0
0
0
0
0
0
0
0
0
0
0
0
0
0
0
0
0
0
0
0
0
0
0
0
0
0
0
0
0
0
0
0
0
0
0
0
0
0
0
0
0
0
0
0
0
0
0
0
0
0
0
0
0
0
0
0
0
0
0
0
0
0
0
0
0
0
0
0
0
0
0
0
0
0
0
0
0
0
0
0
0
0
0
0
0
0
0
0
0
0
0
0
0
0
0
0
0
0
0
0
0
0
0
0
0
0
0
0
0
0
0
0
0
0
0
0
0
0
0
0
0
0
0
0
0
0
0
0
0
0
0
0
0
0
0
0
0
0
0
0
0
0
0
0
0
0
0
0
0
0
0
0
0
0
0
0
0
0
0
0
0
0
0
0
0
0
0
0
0
0
0
0
0
0
0
0
0
0
0
0
0
0
0
0
0
0
0
0
0
0
0
0
0
0
0
0
0
0
0
0
0
0
0
0
0
0
0
0
0
0
0
0
0
0
0
0
0
0
0
0
0
0
0
0
0
0
0
0
0
0
0
0
0
0
0
0
0
0
0
0
0
0
0
0
0
0
0
0
0
0
0
0
0
0
0
0
0
0
0
0
0
0
0
0
0
0
0
0
0
0
0
0
0
0
0
0
0
0
0
0
0
0
0
0
0
0
0
0
0
0
0
0
0
0
0
0
0
0
0
0
0
0
0
0
0
0
0
0
0
0
0
0
0
0
0
0
0
0
0
0
0
0
0
0
0
0
0
0
0
0
0
0
0
0
0
0
0
0
0
0
0
0
0
0
0
0
0
0
0
0
0
0
0
0
0
0
0
0
0
0
0
0
0
0
0
0
0
0
0
0
0
0
0
0
0
0
0
0
0
0
0
0
0
0
0
0
0
0
0
0
0
0
0
0
0
0
0
0
0
0
0
0
0
0
0
0
0
0
0
0
0
0
0
0
0
0
0
0
0
0
0
0
0
0
0
0
0
0
0
0
0
0
0
0
0
0
0
0
0
0
0
0
0
0
0
0
0
0
0
0
0
0
0
0
0
0
0
0
0
0
0
0
0
0
0
0
0
0
0
0
0
0
0
0
0
0
0
0
0
0
0
0
0
0
0
0
0
0
0
0
0
0
0
0
0
0
0
0
0
0
0
0
0
0
0
0
0
0
0
0
0
0
0
0
0
0
0
0
0
0
0
0
0
0
0
0
0
0
0
0
0
0
0
0
0
0
0
0
0
0
0
0
0
0
0
0
0
0
0
0
0
0
0
0
0
0
0
0
0
0
0
0
0
0
0
0
0
0
0
0
0
0
0
0
0
0
0
0
0
0
0
0
0
0
0
0
0
0
0
0
0
0
0
0
0
0
0
0
0
0
0
0
0
0
0
0
0
0
0
0
0
0
0
0
0
0
0
0
0
0
0
0
0
0
0
0
0
0
0
0
0
0
0
0
0
0
0
0
0
0
0
0
0
0
0
0
0
0
0
0
0
0
0
0
0
0
0
0
0
0
0
0
0
0
0
0
0
0
0
0
0
0
0
0
0
0
0
0
0
0
0
0
0
0
0
0
0
0
0
0
0
0
0
0
0
0
0
0
0
0
0
0
0
0
0
0
0
0
0
0
0
0
0
0
0
0
0
0
0
0
0
0
0
0
0
0
0
0
0
0
0
0
0
0
0
0
0
0
0
0
0
0
0
0
0
0
0
0
0
0
0
0
0
0
0
0
0
0
0
0
0
0
0
0
0
0
0
0
0
0
0
0
0
0
0
0
0
0
0
0
0
0
0
0
0
0
0
0
0
0
0
0
0
0
0
0
0
0
0
0
0
0
0
0
0
0
0
0
0
0
0
0
0
0
0
0
0
0
0
0
0
0
0
0
0
0
0
0
0
0
0
0
0
0
0
0
0
0
0
0
0
0
0
0
0
0
0
0
0
0
0
0
0
0
0
0
0
0
0
0
0
0
0
0
0
0
0
0
0
0
0
0
0
0
0
0
0
0
0
0
0
0
0
0
0
0
0
0
0
0
0
0
0
0
0
0
0
0
0
0
0
0
0
0
0
0
0
0
0
0
0
0
0
0
0
0
0
0
0
0
0
0
0
0
0
0
0
0
0
0
0
0
0
0
0
0
0
0
0
0
0
0
0
0
0
0
0
0
0
0
0
0
0
0
0
0
0
0
0
0
0
0
0
0
0
0
0
0
0
0
0
0
0
0
0
0
0
0
0
0
0
0
0
0
0
0
0
0
0
0
0
0
0
0
0
0
0
0
0
0
0
0
0
0
0
0
0
0
0
0
0
0
0
0
0
0
0
0
0
0
0
0
0
0
0
0
0
0
0
0
0
0
0
0
0
0
0
0
0
0
0
0
0
0
0
0
0
0
0
0
0
0
0
0
0
0
0
0
0
0
0
0
0
0
0
0
0
0
0
0
0
0
0
0
0
0
0
0
0
0
0
0
0
0
0
0
0
0
0
0
0
0
0
0
0
0
0
0
0
0
0
0
0
0
0
0
0
0
0
0
0
0
0
0
0
0
0
0
0
0
0
0
0
0
0
0
0
0
0
0
0
0
0
0
0
0
0
0
0
0
0
0
0
0
0
0
0
0
0
0
0
0
0
0
0
0
0
0
0
0
0
0
0
0
0
0
0
0
0
0
0
0
0
0
0
0
0
0
0
0
0
0
0
0
0
0
0
0
0
0
0
0
0
0
0
0
0
0
0
0
0
0
0
0
0
0
0
0
0
0
0
0
0
0
0
0
0
0
0
0
0
0
0
0
0
0
0
0
0
0
0
0
0
0
0
0
0
0
0
0
0
0
0
0
0
0
0
0
0
0
0
0
0
0
0
0
0
0
0
0
0
0
0
0
0
0
0
0
0
0
0
0
0
0
0
0
0
0
0
0
0
0
0
0
0
0
0
0
0
0
0
0
0
0
0
0
0
0
0
0
0
0
0
0
0
0
0
0
0
0
0
0
0
0
0
0
0
0
0
0
0
0
0
0
0
0
0
0
0
0
0
0
0
0
0
0
0
0
0
0
0
0
0
0
0
0
0
0
0
0
0
0
0
0
0
0
0
0
0
0
0
0
0
0
0
0
0
0
0
0
0
0
0
0
0
0
0
0
0
0
0
0
0
[truncated: 160,322 more rows]

## Sheet: Sheet3
Physical fitness test scores		1	1	1
1		1	0	0
1		1	0	1
1		1	0	0
1		1	1	1
1		1	1	1
1		1	1	1
1		1	0	1
1		1	1	1
1		1	1	0
1		1	0	1
1		1	1	0
1		1	1	0
1		1	1	1
1		1	0	1
1		1	1	0
1		1	0	1
1		1	0	0
1		1	0	1
1		1	0	1
1		1	0	0
1		1	0	0
1		1	0	0
1		1	0	1
1		1	0	1
1		1	1	0
1		1	0	0
1		1	1	1
1		1	1	1
1		1	0	1
1		1	1	1
1		1	1	0
1		1	1	1
1		1	1	1
1		1	1	0
1		1	0	1
1		1	1	0
1		1	1	1
1		1	0	0
1		1	1	1
1		1	1	0
1		1	1	0
1		1	0	1
1		1	0	0
1		1	0	1
1		1	0	1
1		1	0	1
1		1	1	1
1		1	0	1
1		1	0	1
1		1	0	0
1		1	1	1
1		1	1	1
1		1	0	0
1		1	0	1
1		1	1	0
1		1	0	1
1		1	0	0
1		1	1	0
1		1	1	0
1		1	1	0
1		1	0	1
1		1	0	1
1		1	1	0
1		1	1	1
1		1	0	1
1		1	0	1
1		1	0	1
1		1	0	1
1		1	1	0
1		1	1	0
1		1	1	1
1		1	1	1
1		1	1	1
1		1	0	1
1		1	0	0
1		1	1	0
1		1	1	0
1		1	0	1
1		1	1	0
1		1	1	0
1		1	0	0
1		1	1	1
1		1	1	1
1		1	0	1
1		1	1	1
1		1	0	0
1		1	1	0
1		1	1	0
1		1	0	0
1		1	1	0
1		1	1	0
1		1	0	0
1		1	1	0
1		1	1	1
1		1	1	1
1		1	0	1
1		1	0	0
1		1	0	1
1		1	0	1
1		1	1	1
1		1	0	0
1		1	0	0
1		1	1	1
1		1	0	0
1		1	1	0
1		1	0	0
1		1	0	1
1		1	0	1
1		1	1	0
1		1	1	0
1		1	0	1
1		1	1	0
1		1	0	0
1		1	1	0
1		1	1	0
1		1	1	0
1		1	1	0
1		1	1	1
1		1	0	1
1		1	1	1
1		1	0	0
1		1	0	1
1		1	0	0
1		1	1	1
1		1	1	0
1		1	1	0
1		1	1	0
1		1	1	1
1		1	1	1
1		1	1	0
1		1	1	1
1		1	1	0
1		1	0	1
1		1	0	1
1		1	1	0
1		1	0	0
1		1	1	1
1		1	0	1
1		1	0	0
1		1	1	0
1		1	0	0
1		1	0	1
1		1	1	0
1		1	1	0
1		1	1	0
1		1	1	0
1		1	0	1
1		1	1	1
1		1	1	1
1		1	1	0
1		1	1	1
1		1	1	0
1		1	0	0
1		1	1	1
1		1	1	0
1		1	0	1
1		1	0	1
1		1	0	1
1		1	1	0
1		1	1	1
1		1	1	1
1		1	1	1
1		1	0	0
1		1	0	1
1		1	1	1
1		1	0	0
1		1	0	0
1		1	0	0
1		1	0	0
1		1	0	1
1		1	1	1
1		1	0	0
1		1	0	0
1		1	0	1
1		1	0	1
1		1	0	1
1		1	0	1
1		1	0	0
1		1	1	1
1		1	0	0
1		1	0	1
1		1	0	1
1		1	1	1
1		1	1	0
1		1	1	1
1		1	1	0
1		1	0	0
1		1	0	1
1		1	0	0
1		1	0	1
1		1	0	0
1		1	0	0
1		1	1	0
1		1	1	0
1		1	1	0
1		1	1	0
1		1	1	0
1		1	1	1
1		1	1	1
1		1	0	0
1		1	1	0
1		1	0	0
1		1	0	1
1		1	0	1
1		1	1	1
1		1	0	1
1		1	1	1
1		1	0	0
1		1	0	1
1		1	0	1
1		1	0	1
1		1	0	0
1		1	0	0
1		1	0	1
1		1	1	0
1		1	0	1
1		1	0	0
1		1	0	1
1		1	1	0
1		1	1	0
1		1	0	0
1		1	1	0
1		1	1	0
1		1	1	0
1		1	1	0
1		1	0	1
1		1	1	1
1		1	1	1
1		1	0	1
1		1	0	0
1		1	1	1
1		1	0	0
1		1	1	0
1		1	0	1
1		1	0	0
1		1	0	0
1		1	0	1
1		1	0	0
1		1	1	1
1		1	0	1
1		1	0	0
1		1	1	1
1		1	1	0
1		1	1	1
1		1	1	1
1		1	0	1
1		1	0	0
1		1	1	0
1		1	1	1
1		1	1	1
1		1	1	1
1		1	1	1
1		1	0	1
1		1	0	1
1		1	0	0
1		1	1	0
1		1	0	0
1		1	1	1
1		1	0	0
1		1	1	1
1		1	0	0
1		1	0	1
1		1	1	1
1		1	1	1
1		1	0	1
1		1	0	1
1		1	1	0
1		1	0	0
1		1	0	0
1		1	0	1
1		1	0	1
1		1	0	1
1		1	0	0
1		1	0	0
1		1	0	1
1		1	1	1
1		1	0	0
1		1	0	0
1		1	1	0
1		1	1	0
1		1	1	1
1		1	1	0
1		1	0	0
1		1	1	1
1		1	0	0
1		1	0	0
1		1	1	1
1		1	0	0
1		1	1	1
1		1	1	0
1		1	0	1
1		1	1	0
1		1	0	1
1		1	1	1
1		1	0	1
1		1	0	1
1		1	0	0
1		1	1	1
1		1	0	1
1		1	0	1
1		1	0	1
1		1	0	0
1		1	0	0
1		1	0	0
1		1	1	1
1		1	1	1
1		1	1	1
1		1	0	0
1		1	1	0
1		1	0	0
1		1	1	0
1		1	1	0
1		1	1	1
1		1	0	1
1		1	0	1
1		1	0	0
1		1	0	0
1		1	1	0
1		1	1	1
1		1	0	0
1		1	1	0
1		1	0	0
1		1	0	0
1		1	0	0
1		1	1	0
1		1	1	0
1		1	0	1
1		1	0	0
1		1	1	1
1		1	1	1
1		1	0	1
1		1	0	0
1		1	1	0
1		1	1	0
1		1	0	1
1		1	0	0
1		1	0	0
1		1	1	0
1		1	1	0
1		1	1	1
1		1	1	1
1		1	1	0
1		1	1	1
1		1	1	1
1		1	1	0
1		1	0	0
1		1	1	0
1		1	0	0
1		1	0	1
1		1	0	1
1		1	0	1
1		1	1	0
1		1	1	0
1		1	0	0
1		1	0	1
1		1	0	1
1		1	0	0
1		1	0	0
1		1	1	0
1		1	0	1
1		1	1	0
1		1	1	1
1		1	0	0
1		1	1	1
1		1	1	0
1		1	1	0
1		1	0	1
1		1	1	0
1		1	1	1
1		1	1	0
1		1	0	1
1		1	0	0
1		1	1	1
1		1	1	1
1		1	0	1
1		1	0	0
1		1	0	1
1		1	0	1
1		1	0	0
1		1	1	1
1		1	0	0
1		1	0	1
1		1	0	0
1		1	1	1
1		1	1	0
1		1	1	1
1		1	1	1
1		1	1	0
1		1	0	0
1		1	0	1
1		1	1	1
1		1	1	1
1		1	0	1
1		1	1	1
1		1	0	0
1		1	1	0
1		1	0	1
1		1	0	1
1		1	1	1
1		1	0	1
1		1	1	1
1		1	0	0
1		1	0	0
1		1	0	1
1		1	1	0
1		1	1	0
1		1	1	1
1		1	1	0
1		1	0	0
1		1	0	1
1		1	1	1
1		1	1	0
1		1	0	1
1		1	0	1
1		1	1	0
1		1	1	0
1		1	1	0
1		1	0	1
1		1	0	1
1		1	1	1
1		1	1	1
1		1	1	0
1		1	0	0
1		1	1	1
1		1	0	1
1		1	1	1
1		1	0	1
1		1	0	0
1		1	1	0
1		1	1	0
1		1	0	1
1		1	1	0
1		1	0	1
1		1	0	1
1		1	1	0
1		1	1	1
1		1	0	1
1		1	1	1
1		1	0	0
1		1	1	1
1		1	0	0
1		1	1	0
1		1	1	0
1		1	0	1
1		1	0	1
1		1	0	0
1		1	1	1
1		1	1	0
1		1	0	0
1		1	1	1
1		1	1	1
1		1	1	1
1		1	0	1
1		1	1	1
1		1	0	1
1		1	1	1
1		1	1	1
1		1	1	1
1		1	0	1
1		1	0	0
1		1	0	0
1		1	0	0
1		1	0	0
1		1	0	0
1		1	0	0
1		1	0	1
1		1	1	0
1		1	1	1
1		1	0	0
1		1	0	0
1		1	1	0
1		1	0	0
1		1	0	0
1		1	0	0
1		1	0	1
1		1	1	1
1		1	1	1
1		1	1	0
1		1	0	1
1		1	0	1
1		1	1	0
1		1	0	0
1		1	0	1
1		1	1	1
1		1	0	1
1		1	1	0
1		1	1	1
1		1	1	1
1		1	1	1
1		1	1	1
1		1	0	0
1		1	0	0
1		1	1	1
1		1	1	1
1		1	0	1
1		1	0	0
1		1	0	0
1		1	0	1
1		1	1	0
1		1	0	1
1		1	1	0
1		1	0	1
1		1	1	0
1		1	0	0
1		1	1	0
1		1	0	0
1		1	1	0
1		1	0	0
1		1	1	1
1		1	0	1
1		1	0	0
1		1	0	0
1		1	0	0
1		1	0	1
1		1	0	0
1		1	1	1
1		1	0	1
1		1	0	0
1		1	1	1
1		1	1	1
1		1	1	1
1		1	0	0
1		1	0	1
1		1	0	0
1		1	0	1
1		1	0	1
1		1	1	0
1		1	1	0
1		1	0	0
1		1	1	1
1		1	1	0
1		1	1	1
1		1	1	0
1		1	0	0
1		1	1	1
1		1	1	1
1		1	0	1
1		1	1	1
1		1	1	0
1		1	0	1
1		1	0	0
1		1	0	1
1		1	1	0
1		1	0	0
1		1	1	0
1		1	1	1
1		1	1	0
1		1	1	1
1		1	1	0
1		1	1	1
1		1	0	0
1		1	0	0
1		1	1	0
1		1	1	0
1		1	1	0
1		1	0	0
1		1	1	1
1		1	0	0
1		1	0	0
1		1	0	0
1		1	1	1
1		1	0	0
1		1	0	1
1		1	0	0
1		1	1	0
1		1	0	1
1		1	0	1
1		1	0	1
1		1	0	1
1		1	0	0
1		1	0	0
1		1	0	0
1		1	1	0
1		1	1	0
1		1	0	0
1		1	0	1
1		1	1	1
1		1	1	1
1		1	0	0
1		1	1	0
1		1	0	0
1		1	1	1
1		1	0	1
1		1	0	1
1		1	1	1
1		1	0	1
1		1	1	0
1		1	1	0
1		1	0	1
1		1	0	1
1		1	0	1
1		1	1	0
1		1	1	0
1		1	1	1
1		1	0	1
1		1	0	0
1		1	0	0
1		1	1	1
1		1	0	1
1		1	0	1
1		1	1	1
1		1	1	0
1		1	1	0
1		1	0	1
1		1	1	1
1		1	0	0
1		1	0	0
1		1	1	0
1		1	0	1
1		1	0	0
1		1	1	1
1		1	0	0
1		1	0	1
1		1	0	0
1		1	0	1
1		1	0	1
1		1	0	0
1		1	1	1
1		1	0	0
1		1	1	0
1		1	1	1
1		1	1	1
1		1	0	1
1		1	1	0
1		1	0	0
1		1	1	1
1		1	1	0
1		1	1	0
1		1	1	1
1		1	0	0
1		1	0	0
1		1	0	1
1		1	0	1
1		1	0	0
1		1	0	0
1		1	0	1
1		1	0	0
1		1	0	1
1		1	1	0
1		1	1	0
1		1	0	1
1		1	1	1
1		1	0	0
1		1	0	1
1		1	1	0
1		1	0	0
1		1	0	0
1		1	0	0
1		1	1	0
1		1	1	0
1		1	0	0
1		1	0	1
1		1	1	0
1		1	0	1
1		1	1	1
1		1	1	1
1		1	1	1
1		1	1	0
1		1	0	0
1		1	1	0
1		1	0	1
1		1	1	0
1		1	0	1
1		1	1	0
1		1	0	0
1		1	0	0
1		1	0	1
1		1	1	1
1		1	1	1
1		1	1	1
1		1	1	0
1		1	0	0
1		1	1	1
1		1	0	1
1		1	0	0
1		1	1	0
1		1	1	0
1		1	0	0
1		1	1	0
1		1	1	1
1		1	0	0
1		1	1	1
1		1	1	1
1		1	1	1
1		1	0	1
1		1	0	1
1		1	0	0
1		1	0	0
1		1	0	1
1		1	0	0
1		1	1	0
1		1	0	0
1		1	1	1
1		1	1	1
1		1	0	0
1		1	1	0
1		1	1	1
1		1	1	1
1		1	1	0
1		1	0	1
1		1	1	1
1		1	0	1
1		1	0	1
1		1	1	1
1		1	0	1
1		1	0	0
1		1	1	0
1		1	1	0
1		1	1	1
1		1	1	0
1		1	0	1
1		1	0	0
1		1	1	0
1		1	0	1
1		1	0	1
1		1	1	0
1		1	1	0
1		1	1	1
1		1	1	0
1		1	0	0
1		1	0	0
1		1	1	0
1		1	0	0
1		1	1	0
1		1	0	1
1		1	1	1
1		1	1	1
1		1	0	1
1		1	1	1
1		1	1	1
1		1	1	1
1		1	1	0
1		1	1	1
1		1	1	0
1		1	0	0
1		1	0	1
1		1	0	1
1		1	1	1
1		1	0	1
1		1	1	0
1		1	0	0
1		1	0	1
1		1	1	0
1		1	1	0
1		1	0	1
1		1	1	0
1		1	1	1
1		1	0	1
1		1	0	0
1		1	0	0
1		1	0	1
1		1	0	0
1		1	0	0
1		1	1	1
1		1	0	0
1		1	0	1
1		1	1	1
1		1	0	1
1		1	0	1
1		1	0	0
1		1	0	0
1		1	1	1
1		1	1	0
1		1	0	0
1		1	0	1
1		1	1	1
1		1	1	1
1		1	0	0
1		1	1	0
1		1	0	1
1		1	1	0
1		1	1	0
1		1	0	1
1		1	1	0
1		1	1	1
1		1	0	1
1		1	0	0
1		1	1	0
1		1	1	0
1		1	1	0
1		1	1	0
1		1	0	1
1		1	0	1
1		1	1	1
1		1	1	1
1		1	0	1
1		1	1	0
1		1	1	1
1		1	1	1
1		1	0	0
1		1	1	0
1		1	0	0
1		1	0	1
1		1	1	1
1		1	0	1
1		1	0	1
1		1	0	1
1		1	0	1
1		1	1	0
1		1	0	1
1		1	1	0
1		1	0	1
1		1	1	1
1		1	1	0
1		1	1	0
1		1	1	0
1		1	0	0
1		1	0	0
1		1	1	0
1		1	1	0
1		1	1	0
1		1	1	0
1		1	1	1
1		1	0	0
1		1	0	1
1		1	0	1
1		1	0	0
1		1	1	0
1		1	1	1
1		1	1	1
1		1	1	0
1		1	1	0
1		1	0	0
1		1	0	1
1		1	1	1
1		1	1	1
1		1	1	0
1		1	1	1
1		1	0	1
1		1	1	0
1		1	0	1
1		1	1	0
1		1	1	0
1		1	0	1
1		1	0	0
1		1	0	0
1		1	1	1
1		1	1	1
1		1	1	1
1		1	1	1
1		1	0	1
1		1	0	1
1		1	1	0
1		1	0	1
1		1	1	1
1		1	1	0
1		1	0	1
1		1	0	1
1		1	1	0
1		1	1	1
1		1	0	1
1		1	0	1
1		1	0	1
1		1	0	1
1		1	1	0
1		1	0	1
1		1	0	1
1		1	0	1
1		1	1	1
1		1	0	1
1		1	0	1
1		1	1	0
1		1	1	1
1		1	0	1
1		1	0	0
1		1	0	0
1		1	1	0
1		1	1	1
1		1	1	0
1		1	0	1
1		1	1	1
1		1	0	1
1		1	0	1
1		1	0	1
1		1	0	1
1		1	0	0
1		1	0	0
1		1	0	0
1		1	0	1
1		1	0	0
1		1	0	1
1		1	0	0
1		1	0	1
1		1	0	0
1		1	0	0
1		1	0	0
1		1	0	1
1		1	0	1
1		1	1	1
1		1	1	0
1		1	1	0
1		1	0	0
1		1	0	1
1		1	0	1
1		1	0	1
1		1	0	0
1		1	0	1
1		1	1	1
1		1	0	1
1		1	0	1
1		1	0	0
1		1	0	1
1		1	0	0
1		1	0	1
1		1	1	1
1		1	1	0
1		1	0	1
1		1	1	1
1		1	0	1
1		1	0	1
1		1	0	0
1		1	0	1
1		1	1	0
1		1	0	0
1		1	0	0
1		1	1	1
1		1	1	1
1		1	0	0
1		1	0	0
1		1	0	1
1		1	0	1
1		1	0	1
1		1	0	1
1		1	0	0
1		1	0	0
1		1	0	0
1		1	1	0
1		1	1	0
1		1	0	1
1		1	1	1
1		1	0	1
1		1	0	0
1		1	0	0
1		1	0	0
1		1	0	1
1		1	0	1
1		1	0	1
1		1	0	0
1		1	1	1
1		1	1	0
1		1	1	0
1		1	1	0
1		1	0	1
1		1	0	1
1		1	0	1
1		1	1	1
1		1	0	0
1		1	1	1
1		1	1	0
1		1	1	1
1		1	1	1
1		1	0	1
1		1	0	1
1		1	1	1
1		1	0	0
1		1	1	1
1		1	1	0
1		1	1	1
1		1	1	1
1		1	0	0
1		1	0	1
1		1	1	1
1		1	0	1
1		1	1	1
1		1	1	1
1		1	0	0
1		1	1	1
1		1	0	0
1		1	1	0
1		1	0	0
1		1	0	1
1		1	0	0
1		1	1	1
1		1	1	0
1		1	0	0
1		1	1	0
1		1	0	0
1		1	1	0
1		1	1	1
1		1	1	0
1		1	1	1
1		1	1	0
1		1	0	1
1		1	1	1
1		1	0	0
1		1	1	1
1		1	1	1
1		1	1	0
1		1	1	0
1		1	1	1
1		1	0	1
1		1	0	1
1		1	1	1
1		1	0	0
1		1	0	0
1		1	0	0
1		1	0	0
1		1	0	1
1		1	0	0
1		1	1	1
1		1	1	1
1		1	0	1
1		1	1	0
1		1	1	1
1		1	0	1
1		1	0	0
1		1	1	0
1		1	1	0
1		1	1	0
1		1	1	0
1		1	1	1
1		1	0	1
1		1	1	0
1		1	0	0
1		1	0	0
1		1	1	0
1		1	1	0
1		1	0	0
1		1	1	0
1		1	0	0
1		1	1	0
1		1	0	0
1		1	1	0
1		1	1	1
1		1	1	0
1		1	0	1
1		1	0	0
1		1	1	0
1		1	1	0
1		1	1	0
1		1	0	0
1		1	1	0
1		1	1	1
1		1	0	1
1		1	0	1
1		1	0	0
1		1	1	1
1		1	1	0
1		1	0	0
1		1	0	1
1		1	0	0
1		1	0	0
1		1	0	0
1		1	1	0
1		1	1	1
1		1	1	0
1		1	0	0
1		1	1	0
1		1	0	1
1		1	0	1
1		1	0	1
1		1	1	0
1		1	1	0
1		1	0	0
1		1	1	0
1		1	1	1
1		1	1	0
1		1	1	1
1		1	1	0
1		1	0	1
1		1	0	1
1		1	0	0
1		1	1	1
1		1	1	0
1		1	0	1
1		1	0	1
1		1	0	0
1		1	0	0
1		1	1	0
1		1	1	0
1		1	0	0
1		1	0	1
1		1	1	1
1		1	0	0
1		1	1	0
1		1	1	1
1		1	1	0
1		1	1	1
1		1	1	1
1		1	0	0
1		1	0	1
1		1	1	1
1		1	1	1
1		1	0	0
1		1	0	1
1		1	1	0
1		1	0	1
1		1	0	0
1		1	1	0
1		1	0	0
1		1	0	0
1		1	1	1
1		1	0	1
1		1	0	0
1		1	0	1
1		1	0	1
1		1	1	0
1		1	0	1
1		1	1	0
1		1	1	0
1		1	0	0
1		1	0	1
1		1	0	0
1		1	1	0
1		1	1	1
1		1	0	0
1		1	0	1
1		1	0	0
1		1	0	1
1		1	1	0
1		1	1	0
1		1	1	1
1		1	0	1
1		1	1	0
1		1	1	0
1		1	1	0
1		1	1	1
1		1	1	1
1		1	1	0
1		1	1	1
1		1	1	0
1		1	1	1
1		1	1	0
1		1	1	1
1		1	1	0
1		1	1	1
1		1	1	0
1		1	1	0
1		1	1	1
1		1	1	0
1		1	1	0
1		1	1	0
1		1	1	0
1		1	1	1
1		1	1	1
1		1	1	0
1		1	1	1
1		1	1	1
1		1	1	0
1		1	1	1
1		1	1	1
1		1	1	0
1		1	1	1
1		1	1	1
1		1	1	0
1		1	1	1
1		1	1	1
1		1	1	0
1		1	1	1
1		1	1	0
1		1	1	0
1		1	1	0
1		1	1	0
1		1	1	0
1		1	1	1
1		1	1	1
1		1	1	0
1		1	1	1
1		1	1	1
1		1	1	0
1		1	1	0
1		1	1	1
1		1	1	0
1		1	1	0
1		1	1	0
1		1	1	0
1		1	1	1
1		1	1	0
1		1	1	0
1		1	1	0
1		1	1	0
1		1	1	0
1		1	1	0
1		1	1	0
1		1	1	0
1		1	1	0
1		1	1	1
1		1	1	1
1		1	1	0
1		1	1	0
1		1	1	0
1		1	1	0
1		1	1	1
1		1	1	0
1		1	1	0
1		1	1	0
1		1	1	1
1		1	1	1
1		1	1	1
1		1	1	0
1		1	1	0
1		1	1	0
1		1	1	1
1		1	1	1
1		1	1	1
1		1	1	1
1		1	1	0
1		1	1	0
1		1	1	1
1		1	1	0
1		1	1	0
1		1	1	1
1		1	1	0
1		1	1	1
1		1	1	1
1		1	1	1
1		1	1	1
1		1	1	0
1		1	1	1
1		1	1	0
1		1	1	0
1		1	1	1
1		1	1	0
1		1	1	1
1		1	1	1
1		1	1	1
1		1	1	0
1		1	1	1
1		1	1	1
1		1	1	0
1		1	1	1
1		1	1	1
1		1	1	0
1		1	1	0
1		1	1	1
1		1	1	1
1		1	1	0
1		1	1	1
1		1	0	0
1		1	1	1
1		1	0	0
1		1	1	1
1		1	0	0
1		1	1	1
1		1	1	0
1		1	0	1
1		1	0	0
1		1	1	0
1		1	1	1
1		1	0	1
1		1	1	1
1		1	1	0
1		1	1	1
1		1	0	1
1		1	1	1
1		1	1	0
1		1	1	0
1		1	0	1
1		1	1	1
1		1	0	0
1		1	0	0
1		1	1	1
1		1	0	1
1		1	0	1
1		1	0	0
1		1	0	0
1		1	1	0
1		1	0	1
1		1	1	1
1		1	0	1
1		1	1	0
1		1	0	1
1		1	0	1
1		1	1	1
1		1	1	1
1		1	1	1
1		1	1	0
1		1	1	1
1		1	0	1
1		1	1	0
1		1	1	0
1		1	0	1
1		1	1	0
1		1	0	1
1		1	0	0
1		1	1	1
1		1	0	1
1		1	1	0
1		1	1	1
1		1	1	0
1		1	0	0
1		1	1	0
1		1	0	0
1		1	1	0
1		1	0	1
1		1	0	1
1		1	1	1
1		1	0	1
1		1	0	1
1		1	0	1
1		1	1	0
1		1	0	0
1		1	1	1
1		1	0	0
1		1	0	1
1		1	1	1
1		1	0	1
1		1	1	1
1		1	0	0
1		1	0	0
1		1	1	1
1		1	1	1
1		1	1	1
1		1	1	0
1		1	0	1
1		1	1	1
1		1	0	0
1		1	0	1
1		1	1	0
1		1	0	0
1		1	0	1
1		1	1	1
1		1	1	0
1		1	0	1
1		1	1	0
1		1	1	1
1		1	1	0
1		1	1	0
1		1	1	0
1		1	0	0
1		1	1	1
1		1	0	1
1		1	0	0
1		1	0	1
1		1	0	0
1		1	1	1
1		1	0	0
1		1	1	1
1		1	1	0
1		1	1	0
1		1	0	0
1		1	1	1
1		1	1	1
1		1	1	0
1		1	1	0
1		1	1	1
1		1	1	0
1		1	1	0
1		1	1	1
1		1	1	0
1		1	0	0
1		1	1	1
1		1	0	0
1		1	1	0
1		1	0	1
1		1	1	1
1		1	0	0
1		1	0	0
1		1	1	1
1		1	1	0
1		1	0	1
1		1	0	0
1		1	1	1
1		1	1	0
1		1	1	1
1		1	1	0
1		1	0	1
1		1	0	0
1		1	0	1
1		1	0	0
1		1	1	1
1		1	1	0
1		1	0	1
1		1	0	1
1		1	0	1
1		1	1	0
1		1	1	0
1		1	1	1
1		1	0	0
1		1	0	0
1		1	0	1
1		1	0	1
1		1	1	1
1		1	1	0
1		1	1	0
1		1	0	0
1		1	1	0
1		1	0	1
1		1	1	1
1		1	0	1
1		1	1	0
1		1	1	0
1		1	0	1
1		1	1	1
1		1	0	0
1		1	1	1
1		1	1	0
1		1	1	1
1		1	0	1
1		1	0	1
1		1	0	0
1		1	0	0
1		1	1	0
1		1	0	0
1		1	1	1
1		1	0	1
1		1	0	1
1		1	0	0
1		1	0	1
1		1	1	0
1		1	1	1
1		1	0	1
1		1	0	1
1		1	1	1
1		1	1	1
1		1	0	1
1		1	1	1
1		1	1	1
1		1	1	1
1		1	0	1
1		1	0	0
1		1	1	0
1		1	0	1
1		1	1	0
1		1	1	1
1		1	1	1
1		1	1	0
1		1	0	0
1		1	0	1
1		1	1	0
1		1	1	1
1		1	1	1
1		1	0	1
1		1	1	0
1		1	0	1
1		1	1	0
1		1	1	1
1		1	1	0
1		1	1	0
1		1	1	1
1		1	0	0
1		1	0	0
1		1	0	1
1		1	1	0
1		1	1	0
1		1	0	0
1		1	0	0
1		1	1	0
1		1	0	1
1		1	1	0
1		1	0	0
1		1	1	0
1		1	1	1
1		1	0	1
1		1	1	1
1		1	1	0
1		1	1	1
1		1	1	1
1		1	0	0
1		1	0	1
1		1	0	0
1		1	0	0
1		1	0	0
1		1	0	1
1		1	0	0
1		1	0	0
1		1	0	0
1		1	0	1
1		1	0	1
1		1	0	1
1		1	0	0
1		1	0	0
1		1	1	1
1		1	0	1
1		1	1	0
1		1	1	1
1		1	0	1
1		1	1	1
1		1	0	0
1		1	1	1
1		1	0	0
1		1	1	0
1		1	1	1
1		1	1	0
1		1	1	1
1		1	0	1
1		1	0	0
1		1	0	1
1		1	1	0
1		1	1	0
1		1	1	1
1		1	1	0
1		1	1	1
1		1	1	0
1		1	1	0
1		1	0	1
1		1	0	1
1		1	0	0
1		1	0	0
1		1	0	0
1		1	1	1
1		1	0	0
1		1	1	0
1		1	1	0
1		1	1	1
1		1	0	1
1		1	0	1
1		1	0	1
1		1	0	0
1		1	0	0
1		1	0	1
1		1	0	0
1		1	1	1
1		1	0	0
1		1	1	0
1		1	0	0
1		1	0	0
1		1	1	1
1		1	1	1
1		1	1	0
1		1	0	0
1		1	0	0
1		1	0	0
1		1	1	1
1		1	0	0
1		1	0	1
1		1	1	1
1		1	0	1
1		1	0	0
1		1	1	1
1		1	1	1
1		1	0	0
1		1	0	1
1		1	1	0
1		1	1	0
1		1	0	1
1		1	1	0
1		1	1	0
1		1	0	0
1		1	0	0
1		1	1	1
1		1	0	0
1		1	0	0
1		1	0	1
1		1	0	1
1		1	1	0
1		1	1	1
1		1	0	1
1		1	0	0
1		1	1	1
1		1	1	1
1		1	0	0
1		1	1	1
1		1	1	1
1		1	1	1
1		1	1	1
1		1	0	0
1		1	0	0
1		1	0	0
1		1	1	0
1		1	1	0
1		1	1	0
1		1	0	1
1		1	0	0
1		1	1	0
1		1	1	1
1		1	1	1
1		1	1	0
1		1	0	0
1		1	1	1
1		1	0	1
1		1	0	1
1		1	0	1
1		1	1	0
1		1	1	1
1		1	1	0
1		1	0	0
1		1	1	0
1		1	0	0
1		1	1	0
1		1	1	0
1		1	0	0
1		1	1	0
1		1	0	1
1		1	1	1
1		1	0	1
1		1	1	0
1		1	0	1
1		1	1	0
1		1	1	1
1		1	0	0
1		1	1	0
1		1	1	0
1		1	0	1
1		1	0	0
1		1	1	1
1		1	0	1
1		1	0	1
1		1	0	0
1		1	0	1
1		1	1	0
1		1	1	1
1		1	1	0
1		1	1	1
1		1	1	0
1		1	0	1
1		1	0	0
1		1	0	1
1		1	0	0
1		1	1	1
1		1	0	0
1		1	1	0
1		1	1	1
1		1	1	0
1		1	1	1
1		1	1	1
1		1	0	0
1		1	0	1
1		1	0	1
1		1	1	1
1		1	0	1
1		1	0	0
1		1	0	0
1		1	1	1
1		1	1	0
1		1	1	0
1		1	1	0
1		1	1	0
1		1	0	0
1		1	1	0
1		1	1	1
1		1	0	1
1		1	0	1
1		1	1	0
1		1	1	0
1		1	1	0
1		1	1	1
1		1	1	1
1		1	1	0
1		1	0	1
1		1	1	1
1		1	0	0
1		1	0	1
1		1	1	0
1		1	1	0
1		1	0	0
1		1	0	1
1		1	0	0
1		1	1	1
1		1	0	1
1		1	1	0
1		1	1	1
1		1	1	0
1		1	0	0
1		1	0	1
1		1	0	1
1		1	1	0
1		1	1	0
1		1	0	1
1		1	0	0
1		1	0	1
1		1	1	0
1		1	0	1
1		1	1	1
1		1	0	1
1		1	1	1
1		1	0	1
1		1	0	0
1		1	0	1
1		1	0	0
1		1	1	1
1		1	1	0
1		1	0	0
1		1	0	0
1		1	0	0
1		1	0	1
1		1	1	1
1		1	1	1
1		1	0	1
1		1	0	0
1		1	1	1
1		1	0	1
1		1	1	1
1		1	0	1
1		1	0	1
1		1	1	0
1		1	1	1
1		1	1	0
1		1	0	0
1		1	0	0
1		1	0	1
1		1	0	1
1		1	1	1
1		1	0	0
1		1	1	0
1		1	1	1
1		1	0	1
1		1	0	0
1		1	1	1
1		1	1	0
1		1	1	0
1		1	1	1
1		1	1	1
1		1	1	1
1		1	0	0
1		1	0	0
1		1	1	1
1		1	0	1
1		1	0	0
1		1	0	0
1		1	0	0
1		1	0	0
1		1	0	0
1		1	0	0
1		1	1	0
1		1	0	0
1		1	0	1
1		1	0	0
1		1	0	1
1		1	1	0
1		1	0	1
1		1	1	0
1		1	0	1
1		1	1	0
1		1	0	1
1		1	1	1
1		1	0	1
1		1	0	1
1		1	1	1
1		1	0	1
1		1	1	1
1		1	0	1
1		1	0	1
1		1	0	1
1		1	0	0
1		1	1	1
1		1	0	1
1		1	1	0
1		1	1	0
1		1	0	0
1		1	1	1
1		1	1	0
1		1	1	0
1		1	1	0
1		1	1	0
1		1	0	0
1		1	0	1
1		1	1	1
1		1	1	0
1		1	1	0
1		1	0	1
1		1	1	0
1		1	0	1
1		1	1	1
1		1	1	1
1		1	0	0
1		1	0	0
1		1	0	0
1		1	1	0
1		1	1	0
1		1	0	1
1		1	0	1
1		1	1	0
1		1	1	1
1		1	0	1
1		1	1	1
1		1	0	1
1		1	1	1
1		1	0	1
1		1	0	1
1		1	0	1
1		1	0	0
1		1	0	0
1		1	1	1
1		1	1	0
1		1	1	0
1		1	0	0
1		1	1	0
1		1	0	0
1		1	0	0
1		1	1	1
1		1	0	1
1		1	1	0
1		1	1	0
1		1	0	0
1		1	0	1
1		1	0	1
1		1	1	0
1		1	0	1
1		1	1	1
1		1	0	1
1		1	0	1
1		1	1	1
1		1	1	1
1		1	0	1
1		1	1	0
1		1	0	0
1		1	0	1
1		1	1	0
1		1	0	1
1		1	1	0
1		1	0	1
1		1	1	0
1		1	0	1
1		1	1	1
1		1	1	1
1		1	0	0
1		1	1	1
1		1	0	0
1		1	1	0
1		1	0	0
1		1	1	0
1		1	0	1
1		1	0	1
1		1	0	1
1		1	0	1
1		1	0	0
1		1	1	0
1		1	0	0
1		1	1	1
1		1	0	0
1		1	0	0
1		1	1	0
1		1	0	1
1		1	1	0
1		1	1	0
1		1	1	0
1		1	1	1
1		1	1	1
1		1	0	0
1		1	1	0
1		1	1	1
1		1	0	0
1		1	0	1
1		1	1	0
1		1	0	1
1		1	1	1
1		1	1	1
1		1	0	1
1		1	0	0
1		1	1	1
1		1	1	1
1		1	0	1
1		1	1	1
1		1	0	1
1		1	1	1
1		1	0	0
1		1	0	0
1		1	0	1
1		1	1	1
1		1	0	0
1		1	0	1
1		1	1	1
1		1	1	1
1		1	1	0
1		1	0	1
1		1	0	0
1		1	1	0
1		1	0	1
1		1	0	1
1		1	1	1
1		1	1	1
1		1	0	1
1		1	0	0
1		1	0	1
1		1	1	0
1		1	0	1
1		1	0	1
1		1	1	1
1		1	0	0
1		1	1	1
1		1	0	1
1		1	1	1
1		1	0	1
1		1	0	1
1		1	0	1
1		1	1	1
1		1	1	0
1		1	0	0
1		1	1	1
1		1	1	0
1		1	1	0
1		1	0	0
1		1	1	1
1		1	1	0
1		1	0	0
1		1	0	0
1		1	1	0
1		1	0	1
1		1	0	1
1		1	0	1
1		1	1	1
1		1	1	0
1		1	1	1
1		1	0	1
1		1	0	1
1		1	1	0
1		1	0	1
1		1	1	1
1		1	0	1
1		1	1	1
1		1	0	0
1		1	1	1
1		1	0	1
1		1	1	0
1		1	1	1
1		1	1	1
1		1	0	1
1		1	0	1
1		1	1	0
1		1	0	0
1		1	1	1
1		1	0	0
1		1	1	0
1		1	1	0
1		1	0	1
1		1	0	1
1		1	1	0
1		1	1	1
1		1	0	0
1		1	1	0
1		1	0	0
1		1	1	1
1		1	1	0
1		1	0	1
1		1	1	0
1		1	0	0
1		1	1	0
1		1	1	1
1		1	1	1
1		1	1	0
1		1	1	1
1		1	0	0
1		1	0	0
1		1	1	1
1		1	0	1
1		1	1	1
1		1	1	0
1		1	1	0
1		1	0	1
1		1	1	0
1		1	0	0
1		1	0	1
1		1	1	0
1		1	0	1
1		1	1	1
1		1	1	1
1		1	1	1
1		1	0	0
1		1	0	0
1		1	0	1
1		1	1	1
1		1	0	1
1		1	0	0
1		1	1	1
1		1	1	1
1		1	0	1
1		1	1	1
1		1	1	1
1		1	1	1
1		1	1	1
1		1	1	1
1		1	0	1
1		1	1	1
1		1	0	1
1		1	1	0
1		1	1	1
1		1	0	0
1		1	1	0
1		1	0	1
1		1	0	0
1		1	1	1
1		1	0	0
1		1	0	1
1		1	1	0
1		1	1	0
1		1	0	1
1		1	0	0
1		1	0	1
1		1	1	0
1		1	1	1
1		1	1	1
1		1	1	1
1		1	0	0
1		1	0	0
1		1	0	1
1		1	0	0
1		1	1	0
1		1	0	0
1		1	0	1
1		1	1	0
1		1	1	1
1		1	0	0
1		1	0	1
1		1	1	1
1		1	0	1
1		1	0	0
1		1	0	0
1		1	1	1
1		1	0	1
1		1	1	1
1		1	0	0
1		1	0	0
1		1	0	0
1		1	0	1
1		1	0	0
1		1	0	1
1		1	0	0
1		1	1	0
[truncated: 12,053 more rows]
